# Supplementary material for: N,N′-Bis(pyridin-4-ylmeth­yl)oxalamide benzene monosolvate: crystal structure, Hirshfeld surface analysis and computational study
Source: Acta Crystallogr E Crystallogr Commun. 2019 Jul 9;75(Pt 8):1133–9. doi: 10.1107/S2056989019009551 (PMC6690468; doi:10.1107/S2056989019009551)
Supplement: Supplementary file 1 [file e-75-01133-sup1.cif]

##############################################################################
#                                                                            #
# This CIF contains the data in a paper accepted for publication in          #
# Acta Crystallographica Section E. It conforms to the requirements of       #
# Notes for Authors for Acta Crystallographica Section E, and has been       #
# peer reviewed under the auspices of the IUCr Commission on Journals.       #
#                                                                            #
# Full details of the Crystallographic Information File format               #
# are given in the paper "The Crystallographic Information File (CIF):       #
# a New Standard Archive File for Crystallography" by S. R. Hall, F. H.      #
# Allen and I. D. Brown [Acta Cryst. (1991), A47, 655-685].                  #
#                                                                            #
# The current version of the core CIF dictionary is obtainable from          #
# ftp://ftp.iucr.org/pub/cif_core.dic.                                       #
#                                                                            #
# Software is freely available for graphical display of the structure(s)     #
# in this CIF. For information consult the CIF software page                 #
# http://www.iucr.org/resources/cif/software.                                #
#                                                                            #
# This file may be used for bona fide research purposes within the           #
# scientific community so long as proper attribution is given to the journal # 
# article from which it was obtained.                                        #
#                                                                            #
##############################################################################
data_I
_audit_creation_method     'SHELXL-2018/3'
_database_code_depnum_ccdc_archive     'CCDC 1938031'
_chemical_name_systematic
;
<i>N</i>,<i>N</i>'-Bis(pyridin-4-ylmethyl)oxalamide benzene monosolvate
;
_chemical_name_common     ?
_chemical_formula_moiety     'C14 H14 N4 O2, C6 H6'
_chemical_formula_sum     'C20 H20 N4 O2'
_chemical_formula_iupac     'C14 H14 N4 O2, C6 H6'
_chemical_formula_weight     348.40
_chemical_melting_point     ?
_space_group_crystal_system     monoclinic
_space_group_name_H-M_alt     'P 1 21/c 1'
_space_group_name_Hall     '-P 2ybc'
loop_
    _space_group_symop_operation_xyz
    'x, y, z'
    '-x, y+1/2, -z+1/2'
    '-x, -y, -z'
    'x, -y-1/2, z-1/2'
_cell_length_a     5.80832(8)
_cell_length_b     12.6437(2)
_cell_length_c     12.1803(2)
_cell_angle_alpha     90
_cell_angle_beta     99.9420(10)
_cell_angle_gamma     90
_cell_volume     881.07(2)
_cell_formula_units_Z     2
_cell_measurement_reflns_used     5470
_cell_measurement_theta_min     3.6740
_cell_measurement_theta_max     76.1270
_cell_measurement_temperature     100(2)
_exptl_crystal_description     block
_exptl_crystal_colour     colourless
_exptl_crystal_size_max     0.270
_exptl_crystal_size_mid     0.216
_exptl_crystal_size_min     0.157
_exptl_crystal_density_diffrn     1.313
_exptl_crystal_density_meas     ?
_exptl_crystal_density_method     ?
_exptl_crystal_F_000     368
loop_
    _exptl_crystal_face_index_h
    _exptl_crystal_face_index_k
    _exptl_crystal_face_index_l
    _exptl_crystal_face_perp_dist
    3 -4 -4 0.1077
    1 -5 -6 0.0872
    0 5 6 0.0758
    -4 1 1 0.0824
    0 5 -6 0.0923
    0 -5 6 0.0649
    3 3 -2 0.1329
    3 -1 3 0.1313
    -4 -2 2 0.1125
    -3 0 -2 0.1057
_exptl_absorpt_coefficient_mu     0.706
_exptl_absorpt_correction_type     multi-scan
_exptl_absorpt_process_details
;
(CrysAlis PRO; Rigaku OD, 2015)
;
_exptl_absorpt_correction_T_min     0.91664
_exptl_absorpt_correction_T_max     1.00000
_diffrn_ambient_temperature     100.0(10)
_diffrn_source     'micro-focus sealed X-ray tube'
_diffrn_radiation_type     CuK\a
_diffrn_radiation_wavelength     1.54184
_diffrn_radiation_monochromator     mirror
_diffrn_measurement_device_type
                'Rigaku Oxford Diffraction SuperNova, Dual, Cu at zero, AtlasS2'
_diffrn_measurement_device     'four-circle diffractometer'
_diffrn_measurement_method     '\w scans'
_diffrn_detector     'CCD plate'
_diffrn_detector_area_resol_mean     5.2303
_diffrn_reflns_number     7547
_diffrn_reflns_av_R_equivalents     0.0177
_diffrn_reflns_av_unetI/netI     0.0143
_diffrn_reflns_theta_min     5.082
_diffrn_reflns_theta_max     76.312
_diffrn_reflns_theta_full     67.684
_diffrn_measured_fraction_theta_max     0.994
_diffrn_measured_fraction_theta_full     1.000
_diffrn_reflns_limit_h_min     -7
_diffrn_reflns_limit_h_max     6
_diffrn_reflns_limit_k_min     -15
_diffrn_reflns_limit_k_max     15
_diffrn_reflns_limit_l_min     -14
_diffrn_reflns_limit_l_max     15
_diffrn_radiation_probe     x-ray
_reflns_number_total     1838
_reflns_number_gt     1741
_reflns_threshold_expression     'I > 2\s(I)'
_refine_ls_structure_factor_coef     Fsqd
_refine_ls_matrix_type     full
_refine_ls_R_factor_all     0.0354
_refine_ls_R_factor_gt     0.0338
_refine_ls_wR_factor_gt     0.0899
_refine_ls_wR_factor_ref     0.0915
_refine_ls_goodness_of_fit_ref     1.026
_refine_ls_restrained_S_all     1.025
_refine_ls_number_reflns     1838
_refine_ls_number_parameters     121
_refine_ls_number_restraints     1
_refine_ls_hydrogen_treatment     mixed
_refine_ls_weighting_scheme     calc
_refine_ls_weighting_details
              'w=1/[\s^2^(Fo^2^)+(0.0520P)^2^+0.2834P] where P=(Fo^2^+2Fc^2^)/3'
_atom_sites_solution_hydrogens     mixed
_atom_sites_solution_primary     direct
_atom_sites_solution_secondary     difmap
_refine_ls_shift/su_max     0.000
_refine_ls_shift/su_mean     0.000
_refine_diff_density_max     0.263
_refine_diff_density_min     -0.223
_refine_ls_extinction_method     none
_refine_ls_extinction_coef     .
loop_
    _atom_type_symbol
    _atom_type_description
    _atom_type_scat_dispersion_real
    _atom_type_scat_dispersion_imag
    _atom_type_scat_source
    'C' 'C' 0.0181 0.0091
                         'International Tables Vol C Tables 4.2.6.8 and 6.1.1.4'
    'H' 'H' 0.0000 0.0000
                         'International Tables Vol C Tables 4.2.6.8 and 6.1.1.4'
    'N' 'N' 0.0311 0.0180
                         'International Tables Vol C Tables 4.2.6.8 and 6.1.1.4'
    'O' 'O' 0.0492 0.0322
                         'International Tables Vol C Tables 4.2.6.8 and 6.1.1.4'
_computing_data_collection
;
CrysAlis PRO (Rigaku OD, 2015)
;
_computing_cell_refinement
;
CrysAlis PRO (Rigaku OD, 2015)
;
_computing_data_reduction
;
CrysAlis PRO (Rigaku OD, 2015)
;
_computing_structure_solution
;
SHELXT (Sheldrick, 2015<i>a</i>)
;
_computing_structure_refinement
;
SHELXL2018 (Sheldrick, 2015<i>b</i>)
;
_computing_molecular_graphics
;
ORTEP-3 for Windows (Farrugia, 2012), <i>OLEX2</i> (Dolomanov <i>et
al.</i>,
2009),
Mercury (Macrae <i>et al.</i>, 2006), DIAMOND (Brandenburg,
2006) and
<i>QMol</i> (Gans & Shalloway, 2001)
;
_computing_publication_material
;
publCIF (Westrip, 2010)
;
loop_
    _atom_site_type_symbol
    _atom_site_label
    _atom_site_fract_x
    _atom_site_fract_y
    _atom_site_fract_z
    _atom_site_U_iso_or_equiv
    _atom_site_adp_type
    _atom_site_calc_flag
    _atom_site_occupancy
    _atom_site_disorder_assembly
    _atom_site_disorder_group
    O O10 0.38046(13) 0.37705(6) 0.02822(6) 0.02248(19) Uani d 1 . .
    N N1 1.08230(15) 0.16191(7) 0.27845(7) 0.0201(2) Uani d 1 . .
    N N8 0.60308(14) 0.49128(6) 0.14611(7) 0.01478(19) Uani d 1 . .
    H H8N 0.681(2) 0.5518(8) 0.1539(10) 0.018 Uiso d 1 . .
    C C2 0.90416(19) 0.16751(8) 0.33490(9) 0.0212(2) Uani d 1 . .
    H H2 0.886428 0.111791 0.385095 0.025 Uiso calc 1 . .
    C C3 0.74433(18) 0.24969(8) 0.32443(8) 0.0182(2) Uani d 1 . .
    H H3 0.619613 0.249378 0.365660 0.022 Uiso calc 1 . .
    C C4 0.76959(16) 0.33301(7) 0.25225(8) 0.0146(2) Uani d 1 . .
    C C5 0.95261(17) 0.32732(8) 0.19256(8) 0.0166(2) Uani d 1 . .
    H H5 0.974925 0.381952 0.141884 0.020 Uiso calc 1 . .
    C C6 1.10251(17) 0.24105(8) 0.20768(8) 0.0179(2) Uani d 1 . .
    H H6 1.225774 0.237994 0.165662 0.022 Uiso calc 1 . .
    C C7 0.60511(16) 0.42643(8) 0.24442(8) 0.0154(2) Uani d 1 . .
    H H7A 0.444777 0.400031 0.244779 0.018 Uiso calc 1 . .
    H H7B 0.649954 0.471177 0.311395 0.018 Uiso calc 1 . .
    C C9 0.49063(16) 0.46013(7) 0.04685(8) 0.0152(2) Uani d 1 . .
    C C11 0.4304(2) 0.59937(9) 0.45845(8) 0.0238(2) Uani d 1 . .
    H H11 0.382675 0.667329 0.429930 0.029 Uiso calc 1 . .
    C C12 0.27389(19) 0.51554(9) 0.44356(9) 0.0244(2) Uani d 1 . .
    H H12 0.119021 0.526258 0.404969 0.029 Uiso calc 1 . .
    C C13 0.3429(2) 0.41613(9) 0.48487(9) 0.0240(2) Uani d 1 . .
    H H13 0.235695 0.358784 0.474473 0.029 Uiso calc 1 . .
loop_
    _atom_site_aniso_label
    _atom_site_aniso_U_11
    _atom_site_aniso_U_22
    _atom_site_aniso_U_33
    _atom_site_aniso_U_12
    _atom_site_aniso_U_13
    _atom_site_aniso_U_23
    O10 0.0285(4) 0.0190(4) 0.0182(4) -0.0090(3) -0.0007(3) 0.0018(3)
    N1 0.0205(4) 0.0181(4) 0.0208(4) 0.0028(3) 0.0012(3) 0.0003(3)
    N8 0.0163(4) 0.0123(4) 0.0153(4) -0.0007(3) 0.0016(3) 0.0012(3)
    C2 0.0249(5) 0.0181(5) 0.0202(5) 0.0010(4) 0.0027(4) 0.0047(4)
    C3 0.0195(5) 0.0190(5) 0.0166(5) -0.0002(4) 0.0041(4) 0.0013(4)
    C4 0.0152(4) 0.0151(5) 0.0126(4) -0.0010(3) -0.0007(3) -0.0016(3)
    C5 0.0174(5) 0.0164(5) 0.0156(5) -0.0016(4) 0.0019(4) 0.0005(3)
    C6 0.0168(5) 0.0191(5) 0.0177(5) -0.0001(4) 0.0024(4) -0.0019(4)
    C7 0.0166(4) 0.0161(5) 0.0136(4) 0.0008(3) 0.0031(3) 0.0003(3)
    C9 0.0146(4) 0.0148(5) 0.0161(5) 0.0011(3) 0.0025(4) 0.0012(4)
    C11 0.0337(6) 0.0228(5) 0.0169(5) 0.0095(4) 0.0098(4) 0.0043(4)
    C12 0.0201(5) 0.0372(6) 0.0164(5) 0.0070(4) 0.0050(4) 0.0025(4)
    C13 0.0289(6) 0.0275(6) 0.0175(5) -0.0041(4) 0.0091(4) -0.0014(4)
_geom_special_details
;
 All esds (except the esd in the dihedral angle between two l.s. planes)
 are estimated using the full covariance matrix.  The cell esds are taken
 into account individually in the estimation of esds in distances, angles
 and torsion angles; correlations between esds in cell parameters are only
 used when they are defined by crystal symmetry.  An approximate (isotropic)
 treatment of cell esds is used for estimating esds involving l.s. planes.
;
loop_
    _geom_bond_atom_site_label_1
    _geom_bond_atom_site_label_2
    _geom_bond_site_symmetry_2
    _geom_bond_distance
    _geom_bond_publ_flag
    O10 C9 . 1.2305(12) ?
    N1 C2 . 1.3394(14) ?
    N1 C6 . 1.3391(13) ?
    N8 C9 . 1.3307(13) ?
    N8 C7 . 1.4496(12) ?
    N8 H8N . 0.886(8) ?
    C2 C3 . 1.3845(14) ?
    C2 H2 . 0.9500 ?
    C3 C4 . 1.3961(14) ?
    C3 H3 . 0.9500 ?
    C4 C5 . 1.3895(14) ?
    C4 C7 . 1.5118(13) ?
    C5 C6 . 1.3879(14) ?
    C5 H5 . 0.9500 ?
    C6 H6 . 0.9500 ?
    C7 H7A . 0.9900 ?
    C7 H7B . 0.9900 ?
    C9 C9 3_665 1.5406(18) ?
    C11 C12 . 1.3876(17) ?
    C11 C13 3_666 1.3911(16) ?
    C11 H11 . 0.9500 ?
    C12 C13 . 1.3871(16) ?
    C12 H12 . 0.9500 ?
    C13 H13 . 0.9500 ?
loop_
    _geom_angle_atom_site_label_1
    _geom_angle_atom_site_label_2
    _geom_angle_atom_site_label_3
    _geom_angle_site_symmetry_1
    _geom_angle_site_symmetry_3
    _geom_angle
    _geom_angle_publ_flag
    C2 N1 C6 . . 116.89(9) ?
    C9 N8 C7 . . 121.05(8) ?
    C9 N8 H8N . . 121.0(8) ?
    C7 N8 H8N . . 118.0(8) ?
    N1 C2 C3 . . 123.89(9) ?
    N1 C2 H2 . . 118.1 ?
    C3 C2 H2 . . 118.1 ?
    C2 C3 C4 . . 118.86(9) ?
    C2 C3 H3 . . 120.6 ?
    C4 C3 H3 . . 120.6 ?
    C5 C4 C3 . . 117.62(9) ?
    C5 C4 C7 . . 122.66(9) ?
    C3 C4 C7 . . 119.70(9) ?
    C4 C5 C6 . . 119.36(9) ?
    C4 C5 H5 . . 120.3 ?
    C6 C5 H5 . . 120.3 ?
    N1 C6 C5 . . 123.37(9) ?
    N1 C6 H6 . . 118.3 ?
    C5 C6 H6 . . 118.3 ?
    N8 C7 C4 . . 114.14(8) ?
    N8 C7 H7A . . 108.7 ?
    C4 C7 H7A . . 108.7 ?
    N8 C7 H7B . . 108.7 ?
    C4 C7 H7B . . 108.7 ?
    H7A C7 H7B . . 107.6 ?
    O10 C9 N8 . . 125.33(9) ?
    O10 C9 C9 . 3_665 121.53(11) ?
    N8 C9 C9 . 3_665 113.14(10) ?
    C12 C11 C13 . 3_666 119.98(10) ?
    C12 C11 H11 . . 120.0 ?
    C13 C11 H11 3_666 . 120.0 ?
    C13 C12 C11 . . 120.20(10) ?
    C13 C12 H12 . . 119.9 ?
    C11 C12 H12 . . 119.9 ?
    C12 C13 C11 . 3_666 119.82(11) ?
    C12 C13 H13 . . 120.1 ?
    C11 C13 H13 3_666 . 120.1 ?
loop_
    _geom_torsion_atom_site_label_1
    _geom_torsion_atom_site_label_2
    _geom_torsion_atom_site_label_3
    _geom_torsion_atom_site_label_4
    _geom_torsion_site_symmetry_1
    _geom_torsion_site_symmetry_2
    _geom_torsion_site_symmetry_3
    _geom_torsion_site_symmetry_4
    _geom_torsion
    _geom_torsion_publ_flag
    C6 N1 C2 C3 . . . . -0.44(15) ?
    N1 C2 C3 C4 . . . . -0.91(16) ?
    C2 C3 C4 C5 . . . . 1.46(14) ?
    C2 C3 C4 C7 . . . . -176.60(9) ?
    C3 C4 C5 C6 . . . . -0.74(14) ?
    C7 C4 C5 C6 . . . . 177.26(8) ?
    C2 N1 C6 C5 . . . . 1.23(15) ?
    C4 C5 C6 N1 . . . . -0.64(15) ?
    C9 N8 C7 C4 . . . . 76.76(11) ?
    C5 C4 C7 N8 . . . . 19.14(13) ?
    C3 C4 C7 N8 . . . . -162.91(8) ?
    C7 N8 C9 O10 . . . . 0.23(15) ?
    C7 N8 C9 C9 . . . 3_665 -179.96(9) ?
    C13 C11 C12 C13 3_666 . . . -0.13(17) ?
    C11 C12 C13 C11 . . . 3_666 0.13(17) ?
loop_
    _geom_hbond_atom_site_label_D
    _geom_hbond_atom_site_label_H
    _geom_hbond_atom_site_label_A
    _geom_hbond_site_symmetry_A
    _geom_hbond_distance_DH
    _geom_hbond_distance_HA
    _geom_hbond_distance_DA
    _geom_hbond_angle_DHA
    N8 H8N O10 3_665 0.886(11) 2.363(12) 2.7129(11) 103.7(9)
    N8 H8N N1 2_755 0.886(11) 2.029(11) 2.8737(12) 159.1(11)
    C7 H7B Cg1 . 0.99 2.62 3.4037(11) 136
    C11 H11 Cg2 2_655 0.95 2.90 3.6361(11) 136
_shelx_space_group_comment
;
The symmetry employed for this shelxl refinement is uniquely defined
by the following loop, which should always be used as a source of
symmetry information in preference to the above space-group names.
They are only intended as comments.
;
_shelx_estimated_absorpt_T_min     0.832
_shelx_estimated_absorpt_T_max     0.897
_shelx_hkl_file
;
   0   0   1 26.6027 10.6138  14
   0   0  -1 14.2225 10.6253  13
   0   0  -1 23.6799 12.8777   1
   0   0  -2 110638. 1661.05  13
   0   0  -2 108518. 1668.98   1
   0   0   2 106856. 1647.71  14
   0   0  -3 24.9476 31.9900   1
   0   0   3-0.37084 29.0404  14
   0   0  -3 238.344 44.9913  13
   0   0   3 149.438 40.1686   2
   0   0  -4 513096. 7668.61   1
   0   0   4 512271. 7618.82  14
   0   0  -4 522317. 7648.06  13
   0   0   4 525153. 7631.84   2
   0   0  -5 85.6522 48.3630  13
   0   0   5 7.63031 35.9535  14
   0   0  -5 31.4678 49.1722   1
   0   0   5 4.97376 39.3850   2
   0   0   6 49747.7 1017.02  14
   0   0  -6 49734.6 1089.15   1
   0   0  -6 51705.5 1065.53  13
   0   0   7 41.3760 46.2209   2
   0   0   7 46.9493 53.0156  14
   0   0  -7-25.8365 45.9227  13
   0   0  -7 114.762 70.1392   1
   0   0  -8 7075.08 367.876  13
   0   0   8 7378.06 355.223  14
   0   0   8 7663.68 369.308   2
   0   0   9-3.19364 55.0795   2
   0   0  -9 9.20182 74.7801   9
   0   0   9 42.0536 55.7794  14
   0   0 -10 80892.0 1740.15   7
   0   0  10 83166.7 1765.28  14
   0   0  10 82338.3 1770.13   2
   0   0 -10 81795.9 1820.95   9
   0   0  10 83075.6 1810.42  12
   0   0 -11-162.534 79.5627   7
   0   0 -11 59.1502 76.6878   9
   0   0  11-43.0928 81.1795  12
   0   0  12 1760.20 208.842  12
   0   0  13 39.8491 75.1131  12
   0   0  14 17784.9 548.940  12
   0   0  15-5.21329 30.5970  12
   0   1   0 14.9654 8.16741  15
   0  -1   0 17.8293 10.1536   2
   0  -1   1 13988.7 259.969   2
   0   1   1 13173.5 254.933  14
   0  -1  -1 13547.0 241.945  13
   0   1  -2 88.9779 26.0600  15
   0  -1  -2 21.2842 25.0440   1
   0   1  -2 19.1984 22.1477  13
   0   1   2 33.2201 23.7173  14
   0  -1  -2 28.2439 21.3661  13
   0  -1   2 54.7858 27.7542   2
   0  -1   2 12.9869 21.9057  14
   0  -1   3 330370. 4863.82   2
   0   1  -3 325271. 4847.51  15
   0   1  -3 325490. 4879.50  13
   0   1   3 327793. 4857.44  14
   0  -1   3 321820. 4838.50  14
   0  -1  -3 336506. 4878.53   1
   0  -1  -3 330936. 4855.23  13
   0   1  -4 99960.2 1673.92  13
   0  -1  -4 103553. 1654.56  13
   0  -1  -4 102269. 1677.60   1
   0  -1   4 98245.4 1652.66   2
   0   1   4 100021. 1645.63  14
   0  -1   4 99805.3 1629.59  14
   0   1  -4 98753.1 1627.38  15
   0   1  -5 21016.0 542.199  13
   0  -1   5 23091.7 545.718   2
   0   1   5 22568.1 532.778  14
   0  -1  -5 21499.8 534.552  13
   0  -1  -5 20918.8 549.292   1
   0  -1   5 21214.7 514.367  14
   0  -1  -6 68670.0 1361.22   1
   0  -1   6 69717.4 1318.67   2
   0   1   6 69735.9 1306.46  14
   0  -1  -6 69335.3 1327.29  13
   0   1  -6 67990.4 1333.15  13
   0  -1   6 70872.1 1299.32  14
   0   1   6 67356.2 1304.61   2
   0   1  -7 12705.3 475.173  13
   0   1   7 13152.2 453.204  14
   0  -1   7 14104.2 463.717  14
   0  -1  -7 13539.3 502.371   1
   0  -1  -7 13102.1 471.259  13
   0  -1   7 13373.8 467.901   2
   0   1   7 12986.3 456.157   2
   0  -1   8 182.985 68.6676  14
   0  -1  -8 70.0037 49.4326  13
   0  -1  -8 14.1872 70.5158   1
   0   1   8 71.9266 65.7205  14
   0  -1   8 27.4185 46.2288   2
   0   1   9 92.6562 76.7937   2
   0   1   9 61.3622 64.8931  14
   0  -1   9 10.8281 46.8344  14
   0   1   9 68.6353 73.4467  12
   0  -1   9-44.9679 60.3565   2
   0   1  -9 155.231 87.8250   9
   0  -1 -10 9763.16 486.909   7
   0  -1  10 9842.13 488.190   2
   0   1  10 10714.8 518.474  12
   0  -1 -10 10625.7 525.944   9
   0   1  10 10636.2 504.617  14
   0   1 -10 10768.3 525.438   9
   0  -1  10 9945.26 504.814  12
   0   1  10 9064.86 462.818   2
   0  -1 -11 9923.13 482.520   7
   0  -1  11 9421.20 497.072  12
   0   1  11 9925.69 504.116  12
   0   1 -11 9106.61 493.094   9
   0  -1  12 3996.62 312.560  12
   0   1  12 3735.07 300.181  12
   0  -1 -12 4161.93 291.018   7
   0   1  13 1303.90 166.456  12
   0  -1  13 1465.15 179.966  12
   0  -1 -13 1414.09 146.718   7
   0   1  14 22047.8 617.780  12
   0  -1  14 21520.5 617.972  12
   0   1  15 3735.84 166.558  12
   0  -1  15 3782.35 172.904  12
   0   2   0 10531.4 220.162  15
   0  -2   0 10437.2 233.415   2
   0  -2   1 34974.5 599.048   2
   0  -2  -1 33551.4 560.322  13
   0   2   1 33364.0 591.378  14
   0   2  -1 34510.9 586.949  15
   0   2   1 34496.3 567.510  15
   0  -2  -1 33831.3 599.071   1
   0  -2  -2 746239. 10716.9   1
   0   2   2 740479. 10708.6  14
   0  -2  -2 727225. 10674.6  13
   0  -2   2 742713. 10712.0   2
   0   2  -3 21590.7 458.618  15
   0  -2   3 21448.2 472.954   2
   0  -2  -3 20834.4 474.182   1
   0  -2  -3 21836.8 450.420  13
   0   2   3 21687.0 466.441  14
   0  -2   4 1957.11 129.176   2
   0  -2  -4 1907.52 119.485  13
   0   2  -4 2003.70 136.082  13
   0  -2  -4 1942.08 132.324   1
   0  -2   4 2001.93 119.619  14
   0   2  -4 1831.73 120.169  15
   0   2   4 2069.26 129.174  14
   0   2   5 116637. 1953.01  14
   0  -2  -5 116347. 1986.32   1
   0  -2  -5 113804. 1936.03  13
   0  -2   5 117216. 1929.71  14
   0   2  -5 112561. 1926.11  15
   0  -2  -6 14149.5 445.960  13
   0  -2  -6 13870.5 470.657   1
   0  -2   6 14532.2 457.889   2
   0   2   6 14266.5 450.176  14
   0  -2   6 13719.3 428.246  14
   0   2   7 75.8640 52.1737  14
   0  -2   7 158.840 69.8114   2
   0  -2  -7 200.464 81.1903   1
   0  -2   7 97.7347 54.2719  14
   0   2   7 99.7129 48.0307   2
   0  -2  -7 118.079 59.2903  13
   0  -2  -8 13414.0 556.457   1
   0   2   8 14173.2 522.419   2
   0   2   8 13812.9 512.639  14
   0  -2  -8 13101.4 511.860  13
   0  -2   8 15242.0 548.410   2
   0  -2   9 49121.8 1218.20   2
   0   2  -9 48800.5 1241.42   9
   0   2   9 53650.5 1235.79   2
   0  -2  -9 49300.9 1255.93   9
   0   2   9 48617.5 1224.69  12
   0  -2  -9 48222.2 1203.34  13
   0  -2  -9 50980.4 1307.58   1
   0   2   9 49889.6 1211.27  14
   0   2  10 73295.8 1630.22   2
   0  -2 -10 74279.7 1672.89   7
   0   2  10 75565.5 1659.16  14
   0   2  10 71260.9 1642.46  12
   0   2 -10 74704.8 1680.08   9
   0  -2  10 71609.6 1645.27   2
   0  -2 -11 3105.81 277.331   7
   0   2 -11 3296.11 292.436   9
   0  -2  11 3100.91 282.938  12
   0   2  11 2832.76 263.764  12
   0   2  12 3519.23 284.346  12
   0  -2 -12 3612.76 277.955   7
   0  -2  12 3408.56 289.693  12
   0  -2  13 31967.9 880.667  12
   0   2  13 31463.1 861.010  12
   0  -2 -13 30925.7 814.256   7
   0  -2 -14 910.069 94.4733   7
   0   2  14 1104.53 124.292  12
   0  -2  14 1156.08 127.202  12
   0   3   0 8.90552 26.1288  15
   0  -3   0 10.5210 26.7626   2
   0   3  -1 47445.3 704.880   3
   0   3   1 46769.7 795.526  15
   0   3  -1 46932.3 818.439  15
   0  -3   1 46270.0 832.835   2
   0   3   2 88390.2 1445.53  14
   0  -3  -2 89782.2 1457.91   1
   0  -3   2 87947.1 1454.02   2
   0   3  -2 89501.3 1430.23  15
   0   3   2 84118.4 1392.74  15
   0  -3  -2 89842.6 1392.69  13
   0   3  -3 20411.0 463.082  15
   0  -3  -3 19830.5 478.376   1
   0  -3   3 19826.0 474.356   2
   0  -3  -3 20320.0 435.267  13
   0   3   3 19545.0 464.615  14
   0  -3   4 100586. 1676.97   2
   0   3  -4 99833.4 1652.74  15
   0  -3  -4 96626.3 1682.91   1
   0   3   4 98260.4 1666.72  14
   0  -3  -4 94305.7 1616.44  13
   0   3  -5 107715. 1831.79  15
   0  -3   5 109166. 1861.71   2
   0  -3  -5 105298. 1805.66  13
   0  -3  -5 105880. 1871.21   1
   0   3   5 106182. 1843.24  14
   0  -3   6 23619.2 642.193   2
   0  -3  -6 23478.9 657.001   1
   0   3  -6 24250.8 625.920  15
   0  -3  -6 23645.5 614.874  13
   0   3   6 23011.6 623.501  14
   0  -3  -7 49055.4 1065.55  13
   0   3   7 46809.0 1068.68  14
   0  -3   7 47622.3 1086.68   2
   0  -3  -7 46105.0 1109.78   1
   0  -3   8 67861.8 1473.56   2
   0   3   8 68192.0 1447.04   2
   0  -3  -8 67824.5 1445.70  13
   0  -3  -8 66697.2 1527.91   1
   0   3   8 70017.3 1465.90  14
   0  -3  -9 325.626 100.768  13
   0   3  -9 562.736 123.567   9
   0  -3  -9 616.795 141.375   1
   0   3   9 576.354 119.950  14
   0   3   9 558.693 123.028  12
   0   3   9 614.314 127.394   2
   0  -3   9 603.214 126.520   2
   0  -3  10 180.426 91.6603   2
   0  -3 -10 112.851 75.6284   7
   0   3 -10 301.457 121.837   9
   0   3  10 150.075 82.0309  12
   0  -3 -10 197.827 92.4590   1
   0   3  10 220.179 98.5894  14
   0   3  11 6259.61 389.159  12
   0  -3  11 6047.96 385.966  12
   0   3 -11 5716.26 375.180   9
   0  -3 -11 5686.67 379.001   7
   0   3 -11 6388.03 372.407   6
   0   3  12 1482.12 183.527  12
   0  -3 -12 1414.37 180.142   7
   0  -3  12 1429.29 185.404  12
   0  -3  13 1616.98 175.671  12
   0  -3 -13 1200.94 145.320   7
   0   3  13 1443.39 159.413  12
   0   3  14 160.988 54.8760  12
   0  -3  14 226.714 62.9262  12
   0  -3 -14 225.433 59.2360   7
   0  -4   0 12317.9 329.964   2
   0   4   0 11903.1 303.418  15
   0   4  -1 69831.3 1184.29  15
   0   4  -1 70067.1 1049.83   3
   0   4   1 70401.7 1163.18  15
   0  -4   1 69982.5 1216.66   2
   0  -4  -1 69995.1 1220.19   1
   0  -4  -2 54109.9 1025.54   1
   0   4  -2 56002.2 996.991  15
   0   4   2 57095.8 956.664  15
   0  -4  -2 54285.4 941.541  13
   0  -4   2 55049.2 1020.17   2
   0   4   2 54637.1 1005.45  14
   0  -4   3 6108.28 249.590   2
   0   4   3 5963.60 206.694  15
   0   4  -3 5755.27 230.299  15
   0  -4  -3 6172.00 253.202   1
   0  -4  -3 6014.44 209.602  13
   0   4   3 5536.88 233.763  14
   0  -4  -4 301291. 4675.38   1
   0   4  -4 298256. 4634.33  15
   0  -4   4 308896. 4670.03   2
   0  -4  -4 299821. 4573.61  13
   0   4   4 306083. 4654.86  14
   0  -4   5 2666.90 187.650   2
   0  -4  -5 2498.73 186.609   1
   0   4   5 2350.56 172.085  14
   0   4  -5 2343.94 166.210  15
   0  -4  -5 2323.12 153.558  13
   0  -4  -6 7669.67 317.436  13
   0   4  -6 7815.65 336.145  15
   0   4   6 8691.47 359.890  14
   0  -4  -6 7972.41 362.802   1
   0  -4   6 8468.31 366.228   2
   0  -4  -7 568.925 114.724   1
   0  -4   7 699.135 117.963   2
   0  -4  -7 558.230 93.8520  13
   0   4   7 553.301 105.480  14
   0  -4  -8 45146.0 1076.68  13
   0   4   8 44754.3 1104.87   2
   0  -4  -8 46166.4 1190.02   1
   0   4   8 45825.5 1126.11  14
   0  -4   8 46460.0 1148.40   2
   0  -4  -9 14475.7 616.002   7
   0   4   9 13085.4 553.266   2
   0  -4   9 13602.1 583.490   2
   0   4  -9 14368.9 579.480   9
   0  -4  -9 13723.1 621.290   1
   0   4   9 13725.6 568.756  12
   0   4   9 13942.5 576.957  14
   0   4 -10 260.096 99.0139   9
   0   4  10 252.677 97.6237  12
   0  -4 -11 302.818 113.290   7
   0   4  11 81.5434 69.2239  12
   0   4 -11 181.344 90.0970   9
   0  -4  11 295.402 109.522  12
   0  -4  12 463.359 110.285  12
   0  -4 -12 591.897 123.537   7
   0   4  12 564.333 117.343  12
   0   4 -12 525.378 103.764   6
   0   4  13 601.895 106.193  12
   0  -4  13 488.715 101.425  12
   0  -4 -13 654.267 112.446   7
   0   4  14 16693.5 431.721  12
   0  -4 -14 17286.4 459.350   7
   0  -4  14 17379.3 465.512  12
   0  -5   0 188.713 56.4608   2
   0   5   0 3.67475 31.0186  15
   0   5  -1 23178.8 528.565  15
   0   5   1 23429.6 508.634  15
   0   5  -1 22878.9 386.973   3
   0  -5  -1 22791.5 563.082   1
   0  -5   1 22631.4 558.979   2
   0  -5  -2 16270.1 466.053   1
   0  -5   2 16745.3 473.750   2
   0   5   2 17016.3 409.988  15
   0   5  -2 17553.0 454.841  15
   0   5   2 17162.9 460.104  14
   0  -5  -2 16390.3 393.983  13
   0  -5  -3 43145.8 916.130   1
   0  -5   3 41393.5 901.125   2
   0   5   3 43497.8 894.058  14
   0   5   3 41480.0 814.439  15
   0   5  -3 43551.0 879.748  15
   0  -5  -3 41735.6 811.456  13
   0   5  -4 902.440 106.723  15
   0  -5  -4 720.829 79.9144  13
   0  -5   4 855.318 113.333   2
   0  -5  -4 846.168 113.549   1
   0   5   4 948.764 112.630  14
   0   5   4 934.149 90.4852  15
   0   5   5 18546.3 493.260  15
   0   5   5 19749.0 576.166  14
   0   5  -5 18146.7 544.897  15
   0  -5  -5 17906.2 495.990  13
   0  -5  -5 18896.6 585.345   1
   0  -5   5 17944.9 563.741   2
   0  -5   6 15365.2 541.029   2
   0  -5  -6 14872.9 542.581   1
   0   5  -6 14850.7 513.906  15
   0  -5  -6 14633.8 461.258  13
   0   5   6 15626.5 454.370  15
   0   5   6 14149.7 508.722  14
   0   5   7 22623.5 712.107  14
   0  -5  -7 23527.5 754.409   1
   0  -5   7 23756.1 738.479   2
   0  -5   8 23146.2 769.159   2
   0  -5  -8 22810.8 784.886   7
   0  -5  -8 22751.4 789.586   1
   0   5   8 23107.8 753.965  14
   0   5   9 2179.26 228.433  14
   0   5   9 1683.78 202.288   2
   0  -5   9 2189.66 237.604   2
   0  -5  -9 2092.20 242.608   1
   0   5  -9 1906.89 206.709   9
   0  -5  -9 1890.35 222.686   7
   0   5   9 2116.56 216.633  12
   0  -5  -9 1870.79 201.137  10
   0   5  10 5778.61 353.606  12
   0   5 -10 5718.82 351.940   9
   0  -5 -10 6078.13 397.222   7
   0   5 -11 63.7515 66.7387   9
   0  -5  11 47.5482 66.3647  12
   0  -5 -11 10.2700 73.6601   7
   0   5  11 18.1456 66.0426  12
   0   5 -12 51324.0 1193.90   6
   0   5  12 53944.0 1189.07  12
   0  -5 -12 54953.0 1281.88   7
   0  -5  12 54547.5 1225.28  12
   0   5  13 161.504 57.4866  12
   0  -5  13 274.932 74.6040  12
   0  -5 -13 232.197 78.0071   7
   0  -5 -14 340.769 60.6891   7
   0  -6   0 31664.7 745.111   2
   0   6   0 32242.0 693.325  15
   0  -6  -1 4983.45 198.719  13
   0   6  -1 5218.19 233.201  15
   0   6   1 4797.65 211.784  15
   0  -6   1 4733.86 245.475   2
   0  -6  -1 5047.25 254.112   1
   0   6   1 4566.74 227.437  14
   0  -6  -2 68749.1 1368.84   1
   0   6   2 70272.3 1271.20  15
   0  -6  -2 69733.3 1236.13  13
   0  -6   2 72481.8 1385.84   2
   0   6   2 72865.9 1348.12  14
   0  -6   3 3410.38 222.037   2
   0   6   3 3592.23 215.319  14
   0   6  -3 3321.78 203.184  15
   0  -6  -3 3618.61 227.372   1
   0   6   3 3515.56 181.348  15
   0  -6  -3 3423.78 170.269  13
   0   6   4 29546.9 756.149  14
   0   6  -4 30723.2 755.037  15
   0  -6  -4 28931.6 776.776   1
   0   6   4 29731.0 668.970  15
   0  -6  -4 28148.1 648.547  13
   0  -6   4 31147.1 786.853   2
   0  -6   5 296.488 84.2162   2
   0  -6  -5 178.797 67.2052   1
   0   6   5 173.900 53.6536  15
   0   6   5 408.948 86.7403  14
   0   6  -5 146.820 68.5680  15
   0   6   6 4038.15 269.760  14
   0   6  -6 3327.24 243.871  15
   0  -6   6 3548.03 261.408   2
   0  -6  -6 3263.64 258.977   1
   0   6  -7 2040.00 202.656  15
   0  -6   7 2155.01 218.305   2
   0  -6  -7 1948.69 208.129   7
   0  -6  -7 2027.85 218.027   1
   0   6   7 1941.75 200.618  14
   0   6  -7 2156.36 204.661  16
   0  -6  -8 1170.04 170.052  10
   0  -6  -8 1154.16 182.385   1
   0   6   8 1265.89 174.407  14
   0  -6  -8 1002.01 169.361   7
   0  -6  -8 1350.53 174.635   4
   0  -6   8 993.171 161.661   2
   0  -6  -9 204.202 97.3374   7
   0  -6  -9 175.474 84.6341  10
   0  -6 -10 11915.2 563.394   7
   0  -6 -10 10979.9 477.354  10
   0  -6 -11 4143.82 312.520   7
   0  -6  11 3774.89 266.821  12
   0  -6 -12 457.959 114.149   7
   0  -6  12 458.889 90.7749  12
   0   6 -12 419.977 98.8701   6
   0  -6 -13 1553.85 146.591   7
   0   6 -13 1368.80 117.744   6
   0  -6  13 1623.09 125.429  12
   0  -7   0 28.0654 52.6514   1
   0   7   0 43.6829 41.1426  15
   0  -7  -1 67614.1 1406.84   1
   0   7  -1 71395.5 1344.18  15
   0  -7   1 70605.4 1413.99   2
   0  -7  -1 69521.8 1252.95  13
   0   7   1 69694.3 1302.86  15
   0   7   1 71440.8 1367.76  14
   0  -7  -2 2838.91 212.265   1
   0   7  -2 3034.15 198.649  15
   0   7   2 2946.36 178.116  15
   0  -7   2 2528.80 203.164   2
   0  -7  -2 2672.01 154.924  13
   0   7   2 3146.11 211.580  14
   0  -7  -3 9850.45 420.193   1
   0  -7   3 9249.02 408.278   2
   0   7   3 9639.58 399.041  14
   0   7  -3 9510.48 386.595  15
   0   7   3 10096.7 345.955  15
   0   7   4 3985.17 258.320  14
   0  -7   4 3465.22 252.697   2
   0   7  -4 3837.29 248.964  15
   0  -7  -4 3630.78 261.730   1
   0   7   4 3814.40 207.944  15
   0   7  -5 47931.5 1131.27  15
   0   7   5 49478.5 1156.27  14
   0  -7  -5 49383.4 1195.91   1
   0  -7   5 47932.5 1172.29   2
   0   7   6 11260.7 490.346  14
   0   7  -6 11371.7 480.107  16
   0  -7  -6 11377.4 522.512   1
   0   7  -6 11047.5 482.979  15
   0  -7   6 11416.9 513.006   2
   0  -7  -6 11005.3 494.293   4
   0  -7  -7 17374.6 650.292   4
   0  -7  -7 18034.3 679.964   7
   0  -7  -7 17523.8 690.815   1
   0  -7   7 17842.1 689.129   2
   0   7   7 17335.3 656.062  14
   0   7  -7 18713.6 672.801  15
   0   7  -7 18531.9 653.876  16
   0  -7   8 2449.42 254.259   2
   0   7   8 2100.33 230.240  14
   0  -7  -8 2172.31 250.234   1
   0   7  -8 2291.72 229.975  16
   0  -7  -8 2001.07 223.003  10
   0  -7  -8 1938.08 208.951   4
   0  -7  -8 2075.05 231.995   7
   0  -7  -9 3345.12 294.087   7
   0  -7  -9 3021.46 265.107  10
   0  -7 -10 28185.4 816.648  10
   0  -7 -10 26418.5 869.120   7
   0  -7  10 26945.6 773.890  12
   0  -7 -11 251.720 94.6043   7
   0  -7  11 369.883 85.6736  12
   0   7 -12 1238.17 136.458   6
   0  -7 -12 1321.05 156.503   7
   0  -7 -13 354.792 69.1322   7
   0  -8   0 35466.4 942.246   1
   0   8   0 35619.9 846.029  15
   0   8   1 175.688 54.7658  15
   0  -8  -1 223.372 82.9608   1
   0   8  -1 146.494 57.6059  15
   0   8   1 139.225 56.3598  14
   0  -8   2 39189.3 1007.60   2
   0   8   2 40191.2 965.604  14
   0   8  -2 39763.7 944.730  15
   0   8   2 38100.7 875.895  15
   0  -8  -2 39618.3 1012.20   1
   0  -8  -3 4273.36 295.664   1
   0  -8   3 4361.85 298.835   2
   0   8   3 4330.11 232.724  15
   0   8  -3 3736.28 257.738  15
   0   8   3 4139.67 272.385  14
   0   8   4 18012.2 623.800  14
   0  -8  -4 18208.5 666.962   1
   0  -8   4 18141.4 661.393   2
   0   8  -4 18626.3 627.955  15
   0   8   5 498.367 114.057  14
   0  -8  -5 606.178 123.952   4
   0  -8  -5 711.560 142.047   1
   0   8  -5 586.677 122.926  16
   0  -8   5 303.530 103.228   2
   0   8  -5 467.839 105.606  15
   0   8  -6 32764.7 923.772  16
   0   8   6 33047.9 954.572  14
   0  -8   6 33998.5 1003.00   2
   0  -8  -6 33378.6 1008.01   1
   0  -8  -6 30595.6 915.253   7
   0  -8  -6 31617.8 952.709   4
   0   8  -6 32741.8 945.844  15
   0  -8   7 3033.12 282.687   2
   0   8  -7 2980.09 265.344  15
   0   8  -7 2889.82 254.469  16
   0  -8  -7 3476.97 285.720   7
   0  -8  -7 3438.06 304.217   1
   0   8   7 3592.85 291.684  14
   0  -8  -7 3283.37 279.148   4
   0  -8  -7 2928.09 275.437  10
   0  -8  -8 7465.87 433.994   7
   0   8  -8 7413.88 413.094  16
   0  -8  -8 7287.21 406.599   4
   0  -8  -8 7454.12 434.567  10
   0  -8  -9 37.2860 73.9947  10
   0  -8  -9 67.1279 73.1193   7
   0  -8  -9 176.790 93.8034   4
   0  -8 -10 95.9243 70.4210  10
   0  -8 -10-47.9030 79.3385   7
   0  -8 -11 306.393 92.5226   7
   0  -8 -11 320.016 74.2075  10
   0  -8 -12 10826.2 397.895   7
   0   8 -12 10280.8 376.834   6
   0  -8 -13 2762.27 145.341   7
   0   9   0 78.9312 57.4466  14
   0   9   0 147.835 65.1462  15
   0  -9   0 55.2607 71.7265   1
   0   9  -1 4667.08 282.835  15
   0  -9   1 5511.70 351.534   1
   0  -9  -1 4997.61 334.540   1
   0   9   1 5136.24 283.060  15
   0   9   1 4772.46 298.793  14
   0   9  -2 5215.46 310.671  15
   0   9  -2 5736.95 329.210  16
   0  -9   2 5838.79 366.460   2
   0  -9  -2 6143.28 374.414   1
   0   9   2 5477.70 325.393  14
   0  -9  -2 5413.30 344.642   4
   0   9   2 5720.09 293.505  15
   0  -9  -3 14165.4 585.588   4
   0   9   3 13708.8 549.727  14
   0  -9  -3 13637.1 588.525   1
   0  -9   3 14351.7 601.286   2
   0   9  -3 13719.0 538.033  16
   0   9  -3 14440.5 553.196  15
   0   9  -4 26324.4 812.891  15
   0  -9  -4 26064.8 866.011   1
   0  -9  -4 25953.7 851.036   4
   0   9  -4 27616.3 817.497  16
   0  -9   4 26183.5 867.811   2
   0   9   4 26304.4 820.561  14
   0   9   5 29023.4 885.607  14
   0   9  -5 27942.0 853.774  16
   0   9  -5 29180.1 886.748  15
   0  -9   5 28762.9 930.512   2
   0  -9  -5 26565.1 882.211   4
   0  -9  -5 28618.3 931.639   1
   0  -9  -6 5167.20 369.926  10
   0   9  -6 5926.16 361.697  16
   0   9  -6 5591.81 365.066  15
   0  -9  -6 5447.71 370.188   4
   0   9   6 5841.86 374.456  14
   0  -9  -6 5579.07 396.941   1
   0  -9  -6 5593.94 345.246   7
   0  -9  -7 49192.4 1291.75  10
   0  -9  -7 49152.4 1264.71   4
   0   9  -7 50141.4 1236.44  16
   0  -9  -7 46819.5 1206.03   7
   0  -9  -8 6844.56 412.357  10
   0   9  -8 6627.71 386.891  16
   0  -9  -8 7090.53 400.055   7
   0  -9  -8 6802.42 392.263   4
   0  -9  -9 1566.53 190.733  10
   0  -9  -9 1531.76 173.166   4
   0  -9  -9 1850.86 201.186   7
   0  -9 -10 10979.0 447.881  10
   0  -9 -10 11245.7 468.561   7
   0  -9 -11 348.770 70.2236  10
   0  -9 -11 466.613 90.7190   7
   0  -9 -12 101.380 49.1553   7
   0   9 -12 172.909 52.8889   6
   0 -10   0 14172.1 579.076   4
   0  10   0 14140.8 528.679  15
   0 -10   0 14712.7 632.850   1
   0  10   0 14150.5 560.811  14
   0  10   0 14446.0 563.269  16
   0  10   1 4751.58 314.463  16
   0  10  -1 4790.42 312.508  14
   0 -10  -1 4767.55 332.532   4
   0 -10  -1 4834.33 353.295   1
   0 -10  -1 4663.50 310.071  10
   0  10   1 4557.72 314.285  14
   0  10  -1 4768.39 317.760  16
   0 -10   1 4745.51 319.503   4
   0 -10   1 5084.85 366.312   1
   0  10  -1 5073.62 312.548  15
   0  10   2 63805.3 1468.76  14
   0 -10  -2 64997.7 1526.57   4
   0  10  -2 65231.8 1456.29  15
   0 -10   2 66910.0 1604.75   1
   0 -10  -2 62684.3 1475.92  10
   0  10  -2 69372.0 1491.88  16
   0 -10   2 66090.3 1449.39   4
   0 -10  -2 66128.9 1579.81   1
   0  10   3 34709.8 996.292  14
   0 -10  -3 35738.0 1045.47   4
   0  10  -3 36819.6 997.394  16
   0  10  -3 36746.0 1005.76  15
   0 -10  -3 35106.9 1071.17   1
   0  10  -4 5349.42 345.222  16
   0  10   4 5185.58 351.988  14
   0 -10  -4 4982.80 373.072   1
   0 -10   4 6276.79 418.543   2
   0  10  -4 5796.11 362.803  15
   0 -10  -4 5133.37 362.962   4
   0 -10  -4 5148.62 360.387  10
   0 -10  -5 14384.1 627.589  10
   0 -10  -5 13838.5 570.963  11
   0  10  -5 14145.4 580.878  16
   0 -10  -5 13828.3 612.444   4
   0 -10  -6 1080.92 171.118   4
   0 -10  -6 949.378 140.149  11
   0 -10  -6 957.923 167.486  10
   0  10  -6 926.313 156.240  16
   0  10  -7 19633.1 691.776  16
   0 -10  -7 20083.1 719.879   4
   0 -10  -7 19217.1 647.559   7
   0 -10  -7 19318.3 724.123  10
   0 -10  -8 7620.20 379.705   7
   0 -10  -8 7552.78 418.360  10
   0 -10  -8 6873.94 379.899   4
   0 -10  -9 2871.46 237.429  10
   0 -10  -9 2515.32 202.216   4
   0 -10  -9 2756.72 214.438   7
   0 -10 -10 4353.54 244.869   7
   0 -10 -10 3996.91 241.714  10
   0 -10 -11 733.305 81.0314  10
   0 -10 -11 760.367 89.6599   7
   0  11   0-22.5600 83.6971  16
   0 -11   0-230.267 92.5049   4
   0 -11   0-46.2321 88.5080   1
   0  11  -1 18632.1 674.407  16
   0  11   1 18334.9 670.212  16
   0 -11   1 19403.0 685.172   4
   0 -11  -1 18321.2 699.558   4
   0  11  -2 37931.1 1035.82  16
   0 -11  -2 39388.2 1100.96   4
   0  11   2 38087.4 1037.73  16
   0 -11   2 35749.1 989.307   4
   0 -11  -2 39688.7 1052.82  10
   0  11  -3 105909. 2120.69  16
   0 -11  -3 105360. 2192.11   4
   0 -11  -3 107854. 2166.23  10
   0  11   3 104950. 2111.19  16
   0  11  -4 3356.88 276.743  16
   0 -11   4 3731.45 274.009  11
   0 -11  -4 3328.41 289.412  10
   0 -11  -4 3742.76 309.948   4
   0 -11  -5 370.428 120.530   4
   0 -11  -5 324.298 105.725  11
   0 -11  -5 616.711 136.387  10
   0 -11  -6 9949.88 489.438   4
   0  11  -6 9944.87 468.141  16
   0 -11  -6 10050.8 500.575  10
   0  11  -7 75.2056 83.1585  16
   0 -11  -7 146.809 84.9638   4
   0 -11  -7 132.859 87.0321  10
   0 -11  -8 39896.9 1008.76  10
   0 -11  -8 36483.6 946.921   4
   0 -11  -9 1705.25 165.623  10
   0  11   9 1287.67 124.644   8
   0 -11  -9 1564.69 142.527   4
   0 -11 -10 760.981 97.3259  10
   0 -12   0 137075. 2590.74   4
   0  12   0 136145. 2564.96  16
   0 -12   1 4062.17 293.984   4
   0  12   1 3875.56 293.624  16
   0  12  -1 4492.62 315.067  16
   0 -12  -1 3759.05 299.667   4
   0  12  -2 122171. 2336.61  16
   0 -12  -2 116478. 2375.63   4
   0 -12   2 118950. 2261.33   4
   0 -12  -2 122664. 2302.99  10
   0  12   2 123817. 2343.71  16
   0 -12   3 3334.06 267.692  11
   0 -12  -3 3561.68 279.956  10
   0  12   3 3468.77 275.264  16
   0 -12  -3 3700.39 301.067   4
   0  12  -3 3639.50 282.980  16
   0 -12  -3 3596.82 295.435  11
   0 -12  -4 2801.61 263.117   4
   0  12  -4 2450.19 233.124  16
   0 -12  -4 2592.92 241.095  10
   0  12   4 2486.73 236.341  16
   0 -12  -4 2476.13 238.706  11
   0 -12   4 2461.79 215.034  11
   0 -12  -5 13045.2 530.000  11
   0 -12  -5 13704.7 571.522   4
   0  12  -5 13647.3 538.540  16
   0 -12  -5 12615.8 543.478  10
   0  12   5 13020.6 525.573  16
   0  12  -6 2340.14 209.212  16
   0 -12  -6 1987.67 205.662   4
   0 -12  -6 2001.56 183.069  11
   0  12   6 2175.49 204.477  16
   0 -12  -6 2081.88 211.278  10
   0  12   7 226.230 79.3051  16
   0 -12  -7 248.837 84.5979   4
   0  12  -7 236.813 88.1344  16
   0 -12  -7 265.791 91.5653  10
   0  12   8 567.066 96.7247   8
   0 -12  -8 619.970 98.6129   4
   0 -12  -8 791.227 118.926  10
   0  12   8 543.740 95.2156  16
   0 -12  -9 3343.91 196.978  10
   0 -12  -9 3346.10 170.831   4
   0  12   9 3608.28 188.765  16
   0  13   0-0.78602 75.0590  16
   0 -13   0 30.7684 74.7144  11
   0  13  -1 10245.7 458.212  16
   0 -13  -1 9402.63 458.244   4
   0 -13  -1 9949.13 486.565  11
   0  13   1 11028.8 475.921  16
   0 -13   1 10505.9 489.422  11
   0 -13   1 10237.4 448.595   4
   0  13  -2 385.917 107.624  16
   0 -13  -2 645.814 139.374   4
   0  13   2 578.763 122.749  16
   0 -13   2 547.026 124.340  11
   0 -13  -2 516.866 128.396  11
   0 -13  -3 31575.0 909.803  11
   0 -13  -3 30339.4 830.479  10
   0  13   3 31772.9 868.914  16
   0  13  -3 31726.2 866.070  16
   0 -13   3 31395.6 857.059  11
   0 -13  -3 30222.2 893.770   4
   0 -13   4 1792.06 165.200  11
   0 -13  -4 1935.26 203.022   4
   0 -13  -4 1864.75 183.277  10
   0  13   4 1811.51 188.345  16
   0  13  -4 1949.33 192.373  16
   0 -13  -5 817.881 124.798  11
   0 -13  -5 661.462 123.361   4
   0 -13  -5 917.373 130.217  10
   0  13  -5 851.979 127.025  16
   0  13   5 942.220 127.703  16
   0 -13  -6 593.434 89.1474  11
   0  13   6 540.084 98.4795  16
   0  13  -6 582.944 101.315  16
   0 -13  -6 562.494 104.213  10
   0 -13  -6 498.735 104.420   4
   0  13   7 236.870 65.9959  16
   0 -13  -7 380.678 81.4386  10
   0 -13  -7 297.473 70.1213   4
   0  13   8 1644.13 120.704  16
   0 -13  -8 1603.10 129.656  10
   0 -13  -8 1463.94 114.818   4
   0 -14   0 27059.8 781.135  11
   0  14   0 26642.4 739.929  16
   0 -14   0 26509.4 724.522   4
   0  14   0 26274.3 727.567   8
   0 -14   1 1429.86 141.228   4
   0 -14  -1 1631.79 182.600  11
   0  14  -1 1674.60 168.320  16
   0 -14  -1 1605.06 165.340   4
   0  14   1 1530.53 160.575  16
   0  14   2 361.501 91.1799  16
   0 -14   2 77.9813 62.1654  11
   0  14  -2 258.985 80.1735  16
   0 -14  -2 238.792 76.1103   4
   0  14  -3 3624.59 232.465  16
   0 -14  -3 3399.79 240.228  11
   0 -14   3 3644.93 220.857  11
   0 -14  -3 3571.70 243.039   4
   0  14   3 3387.86 227.366  16
   0  14  -4 722.774 107.343  16
   0 -14  -4 775.868 114.967   4
   0 -14  -4 718.330 96.1040  10
   0  14   4 902.161 119.010  16
   0  14  -5 8648.25 327.047  16
   0 -14  -5 7848.29 303.095  11
   0 -14  -5 7874.01 306.777  10
   0  14   5 8612.25 327.557  16
   0  14   5 8300.37 353.419   8
   0 -14  -5 8291.87 343.358   4
   0  14   6 3458.98 200.619   8
   0  14   6 3804.37 190.776  16
   0 -14  -6 3682.67 190.231  10
   0 -14  -6 3712.99 202.705   4
   0 -14  -7 15359.4 388.831  10
   0  14   7 15997.3 381.605  16
   0 -15   0 9.57223 37.8582   4
   0  15   0-11.3895 44.6213  16
   0 -15   0 31.9306 46.7341  11
   0 -15  -1 449.014 71.8706   4
   0 -15  -1 419.879 82.2103  11
   0 -15   1 350.672 77.6357  11
   0  15  -1 448.575 80.6737  16
   0  15   1 416.311 80.2361  16
   0  15   2 507.094 82.8193   8
   0 -15  -2 734.717 98.6881  11
   0  15  -2 682.737 90.8652  16
   0  15   2 692.659 89.5068  16
   0 -15  -2 838.001 97.7205   4
   0 -15   2 709.110 91.5579  11
   0 -15  -3 4661.17 222.689   4
   0  15  -3 4717.92 217.177  16
   0  15   3 4546.18 212.214  16
   0 -15  -3 4437.47 220.868  11
   0 -15  -4 1154.21 96.9353  11
   0 -15  -4 1387.38 114.780   4
   0  15   4 1253.55 114.726   8
   0  15  -4 1347.78 106.582  16
   0  15   4 1518.33 112.670  16
   0  15   5 265.053 51.4202   8
   0 -15  -5 414.579 57.0492   4
  -1   0  15 22.9383 42.6761  12
  -1   0  14 22914.3 666.567  12
  -1   0  13 37.9871 77.5275  12
  -1   0  12 29134.8 908.674  12
   1   0 -12 27801.4 822.297   7
  -1   0  11 106.849 88.7294  12
   1   0 -10 51696.5 1354.46  13
  -1   0  10 55121.2 1357.89  12
  -1   0   9 14.0405 55.7582  12
  -1   0   9 5.62676 54.4569  14
   1   0  -9-2.74584 59.2824  13
  -1   0   9 8.35973 44.4313   2
   1   0  -9 150.797 81.0818   9
  -1   0   8 17082.8 530.848   2
  -1   0   8 17853.1 593.818  14
   1   0  -8 17377.4 616.694  13
  -1   0   7-4.18587 35.1511   2
  -1   0   7-9.28182 51.2005  14
   1   0  -7 82.1800 55.9609  13
   1   0  -6 809.378 107.644  13
  -1   0   6 850.303 89.7972   2
  -1   0   6 1091.75 114.684  14
   1   0  -5 7.91581 43.3206  13
  -1   0   5-10.0985 36.1969  14
  -1   0   5 60.3999 34.0484   2
   1   0  -4 343854. 5146.63   1
   1   0  -4 350256. 5184.09  13
   1   0  -4 344072. 5068.04  15
  -1   0   4 337023. 5076.67   2
  -1   0   4 351416. 5148.81  14
  -1   0   3 31.0178 19.3130   2
   1   0  -3-2.24258 16.9097  15
   1   0  -3 65.6674 37.7145  13
   1   0  -3-6.47698 25.0047   1
  -1   0   3 30.9481 32.3300  14
  -1   0   2 982438. 14338.9  14
   1   0  -2 991756. 14365.9  13
  -1   0   2 990769. 14360.2   3
  -1   0   1 107.927 27.2279   3
   1   0  -1 140.947 29.4732  13
  -1   0   0 148849. 2281.70   3
  -1   0   0 152242. 2208.13   1
  -1   0  -1 31.1848 21.7830   1
   1   0   1 5.19967 12.7221  14
  -1   0  -1 41.8053 31.1578   3
   1   0   2 834438. 11815.3  14
  -1   0  -2 808567. 11870.8   1
  -1   0  -2 802913. 11880.0   3
  -1   0  -3 358.967 59.1244   1
   1   0   3 57.2889 28.2117  14
   1   0   4 12141.7 326.838  14
  -1   0  -4 11908.6 376.312   1
   1   0   4 12349.7 374.676   2
   1   0   5 2.32612 49.1437   2
   1   0   5 19.7743 36.2123  14
  -1   0  -6 168.542 66.9958   1
   1   0   6 333.561 81.2200   2
   1   0   6 325.052 67.0715  14
  -1   0  -7 67.8332 69.0953   1
   1   0   7-2.42382 39.9847  14
   1   0   7 12.2231 58.0073   2
   1   0   8 33960.9 958.801   2
   1   0   8 37009.8 908.806  14
   1   0   9-58.3491 83.2084   2
   1   0   9 42.9168 63.8154  14
  -1   0  -9-23.7626 82.0517   6
  -1   0  -9 25.5457 72.9174   9
  -1   0 -10 143600. 2715.68   6
  -1   0 -10 146115. 2687.70   7
  -1   0 -10 149336. 2825.83   9
  -1   0 -11 75.3267 101.362   9
   1   0  11 23.1955 72.8598  12
  -1   0 -12 10701.6 502.176   9
   1   0  12 10196.1 480.849  12
   1   0  13 332.290 92.1741  12
   1   0  14 4222.51 215.405  12
  -1   1  15 574.941 78.9546  12
  -1  -1  15 584.084 78.1825  12
  -1   1  14 55089.4 1186.58  12
  -1  -1  14 54858.2 1180.28  12
  -1  -1  13 623.201 126.485  12
   1  -1 -13 711.726 113.672   7
  -1   1  13 741.140 139.999  12
  -1  -1  12 62173.0 1485.92  12
  -1   1  12 64255.1 1501.66  12
   1  -1 -12 61504.0 1427.14   7
  -1  -1  11 46000.1 1227.24  12
  -1   1  11 44383.5 1220.34  12
  -1   1  10 54967.8 1338.65  14
  -1   1  10 54225.4 1360.37  12
  -1  -1  10 53563.8 1347.31  12
   1  -1 -10 54229.6 1375.01  13
  -1  -1   9 2969.24 225.190   2
  -1   1   9 2860.70 246.826  14
  -1   1   9 3044.50 256.174  12
   1  -1  -9 2733.25 251.511  13
  -1  -1   9 3407.20 268.895  12
   1   1  -9 3236.49 273.903  13
   1   1  -9 3210.46 268.885   9
  -1   1   8 34014.5 817.959   2
  -1  -1   8 33505.8 878.867  14
  -1  -1   8 33181.0 828.484   2
  -1  -1   8 34496.4 816.095   3
  -1   1   8 35245.4 893.811  14
   1   1  -8 34285.8 941.500  13
   1  -1  -8 36017.7 944.061  13
  -1   1   7 43660.2 958.680  14
   1  -1  -7 43541.2 1001.37  13
   1   1  -7 41899.9 1005.84  13
   1  -1  -7 41479.5 978.055   1
  -1  -1   7 44459.4 920.544   2
  -1  -1   7 41434.2 947.444  14
   1  -1  -6 19521.5 543.249   1
   1  -1  -6 20223.0 560.612  13
  -1   1   6 19307.6 527.205  14
  -1  -1   6 18389.2 522.690  14
  -1  -1   6 17487.1 478.985   2
  -1   1   6 18517.0 472.475   2
   1   1  -6 19871.3 566.328  13
   1  -1  -5 169690. 2674.48   1
  -1  -1   5 172193. 2675.73  14
  -1   1   5 162269. 2584.62   2
   1  -1  -5 166037. 2703.07  13
  -1  -1   5 163006. 2614.58   2
   1   1  -5 168292. 2611.84  15
  -1   1   5 167438. 2663.01  14
   1   1  -5 168968. 2710.95  13
  -1   1   4 201640. 3031.86  14
  -1  -1   4 196962. 2987.63   2
  -1   1   4 189577. 2951.28   2
   1   1  -4 193223. 2987.72  15
   1  -1  -4 198669. 3024.13   1
  -1  -1   4 201865. 3046.21  14
   1  -1  -4 198159. 3070.61  13
   1   1  -4 199384. 3070.08  13
  -1  -1   4 196126. 3001.62   3
   1   1  -3 248055. 3616.11  15
  -1   1   3 242800. 3567.28   2
  -1  -1   3 247597. 3661.12  14
   1  -1  -3 248426. 3693.35  13
  -1  -1   3 240578. 3628.15   3
  -1  -1   3 239419. 3605.93   2
   1   1  -3 243892. 3673.74  13
  -1   1   3 237162. 3638.50  14
   1  -1  -3 243485. 3621.49   1
  -1  -1   2 242065. 3537.22   2
   1  -1  -2 239842. 3523.97   1
  -1   1   2 241644. 3606.35   3
   1   1  -2 240295. 3584.35  13
  -1  -1   2 235057. 3564.91   3
   1  -1  -2 241409. 3600.30  13
  -1   1   2 245265. 3555.62  14
   1   1  -2 240149. 3549.07  15
   1  -1  -1 129726. 1958.74  13
  -1  -1   1 129346. 1946.19   3
  -1   1   1 128107. 1965.51   3
  -1   1   1 132530. 1892.99  14
   1  -1  -1 128157. 1866.55   1
   1   1  -1 131039. 1922.41  13
   1   1   0 46480.1 708.076  13
   1  -1   0 46163.6 728.137   2
  -1   1   0 45741.2 772.115   3
  -1  -1   0 46512.8 742.589   1
  -1  -1   0 45063.6 776.138   3
  -1  -1  -1 32672.6 603.542   3
   1  -1   1 32634.8 497.649  14
  -1   1  -1 32993.2 585.319   3
   1  -1   1 32410.4 578.039   2
  -1  -1  -1 32428.2 580.235   1
   1   1   2 70278.2 1156.70  14
   1  -1   2 70976.4 1098.85  14
  -1   1  -2 73169.5 1193.11   1
  -1  -1  -2 69551.8 1185.40   1
  -1   1  -2 71609.5 1165.89   3
   1  -1   2 72008.1 1185.71   2
   1  -1   3 355854. 5270.64   2
   1  -1   3 351368. 5168.04  14
  -1   1  -3 353817. 5283.90   1
   1   1   3 349272. 5220.34  14
  -1  -1  -3 350249. 5268.58   1
   1  -1   4 4688.99 180.170  14
   1  -1   4 4923.10 224.077   2
   1   1   4 4774.09 199.016  14
  -1  -1  -4 4778.45 223.885   1
  -1   1  -4 4475.94 221.297   1
   1  -1   5 11813.1 402.631   2
   1   1   5 11677.9 364.890  14
   1  -1   5 11851.3 343.930  14
  -1  -1  -5 11643.4 407.491   1
   1   1   6 2802.59 205.493   2
   1   1   6 2938.57 187.430  14
   1  -1   6 2775.88 173.540  14
  -1  -1  -6 3364.18 232.710   1
   1  -1   6 2960.09 210.055   2
   1  -1   7 153610. 2619.55  14
   1   1   7 158557. 2744.28   2
   1  -1   7 153524. 2738.39   2
  -1  -1  -7 153749. 2778.71   1
   1   1   7 156083. 2638.59  14
   1   1   8 9538.18 415.765  14
   1   1   8 9936.83 466.377   2
   1  -1   8 10134.3 473.969   2
   1  -1   8 10453.0 424.215  14
  -1  -1  -8 10295.6 502.242   1
   1  -1   9 2968.59 267.689   2
  -1   1  -9 3005.84 272.245   9
  -1   1  -9 2948.64 265.577   6
  -1  -1  -9 2775.61 252.003   7
   1   1   9 3246.08 280.856   2
  -1  -1  -9 3045.25 274.685   9
   1  -1   9 3156.92 244.345  14
   1   1   9 2630.09 235.031  14
  -1   1 -10 3452.48 284.871   6
   1   1  10 3195.20 279.940  12
  -1  -1 -10 3372.20 294.743   9
  -1  -1 -10 3195.73 273.312   7
  -1   1 -10 2966.78 277.519   9
   1  -1  11-184.980 97.9242  12
  -1  -1 -11-1.00522 91.7653   9
   1   1  11 40.1619 77.4461  12
  -1  -1 -11 198.736 85.5432   7
  -1   1 -11 30.0595 60.3171   6
  -1   1 -11-0.50885 79.8595   9
  -1   1 -12 5719.15 364.717   9
  -1  -1 -12 5374.34 305.668   7
   1  -1  12 6294.41 368.782  12
   1   1  12 5175.50 331.611  12
   1   1  13 112.078 68.2532  12
   1  -1  13 86.2175 78.4907  12
   1  -1  14 1213.99 118.034  12
   1   1  14 1091.35 107.057  12
  -1   2  15 1531.75 114.684  12
  -1  -2  15 1420.45 103.913  12
  -1  -2  14 612.891 101.479  12
   1  -2 -14 709.743 95.2644   7
  -1   2  14 770.235 115.109  12
  -1  -2  13 758.903 130.325  12
  -1   2  13 598.665 121.694  12
   1  -2 -13 651.214 115.926   7
  -1  -2  12 14663.3 605.557  12
   1  -2 -12 14018.1 586.402   7
  -1   2  12 14581.2 606.343  12
  -1   2  11 15023.6 640.331  12
  -1  -2  11 16764.7 663.524  12
  -1   2  10 23005.9 799.742  14
  -1   2  10 22941.0 805.709  12
   1  -2 -10 24044.3 834.042  13
  -1  -2  10 24808.5 816.015  12
  -1   2   9 28902.6 850.781  14
  -1  -2   9 27889.9 844.376  12
   1  -2  -9 27612.6 864.937  13
  -1  -2   9 28181.9 792.771   2
   1   2  -9 27462.4 839.534   9
  -1   2   9 27491.1 851.959  12
  -1   2   8 9342.53 410.288  14
   1  -2  -8 9256.93 429.487   1
   1   2  -8 8949.27 431.408  13
  -1  -2   8 8609.77 379.046   2
  -1   2   8 9401.56 366.757   2
   1  -2  -8 9012.79 425.587  13
  -1  -2   7 20128.5 573.374   2
  -1   2   7 19234.5 585.725  14
   1   2  -7 20686.4 646.142  13
   1  -2  -7 20838.4 628.202  13
  -1   2   7 21922.0 563.941   2
   1  -2  -7 20636.0 624.776   1
   1  -2  -6 42282.7 926.438  13
  -1  -2   6 40504.4 797.713   3
   1   2  -6 40229.2 935.875  13
  -1   2   6 40469.4 886.924  14
   1   2  -6 40188.6 848.118  15
   1  -2  -6 41249.6 901.764   1
  -1  -2   6 39785.7 855.887   2
  -1   2   6 42036.1 829.581   2
   1  -2  -5 39517.7 823.935   1
   1   2  -5 40789.7 872.145  13
   1   2  -5 41349.6 806.849  15
  -1  -2   5 38643.8 800.533   2
  -1  -2   5 39835.8 750.624   3
   1  -2  -5 41136.0 860.827  13
  -1   2   5 40128.3 827.721  14
   1  -2  -4 5690.49 230.806  13
   1   2  -4 5783.07 233.296  13
   1   2  -4 5672.60 207.003  15
   1  -2  -4 5453.10 207.238   1
  -1  -2   4 5029.90 198.071   2
  -1   2   4 5514.02 212.921  14
  -1  -2   4 5321.02 177.242   3
   1   2  -3 1677.38 108.885  13
   1  -2  -3 1909.61 119.642  13
   1   2  -3 1755.71 103.273  15
  -1  -2   3 1687.62 98.8989   2
   1  -2  -3 1676.52 97.3319   1
  -1  -2   3 1652.34 83.2623   3
  -1   2   3 1590.76 96.9968  14
   1   2  -2 92172.5 1429.76  13
   1   2  -2 85812.0 1424.78  15
  -1   2   2 93100.1 1410.76  14
  -1  -2   2 89009.4 1424.08   2
  -1  -2   2 88057.6 1391.38   3
   1  -2  -2 91043.6 1464.55  13
   1  -2  -2 89690.7 1402.58   1
   1  -2  -1 198194. 2892.41   1
  -1  -2   1 195579. 2914.97   3
   1  -2  -1 198083. 2876.95   2
   1   2  -1 192802. 2883.51  13
   1   2  -1 198598. 2940.19  15
  -1  -2   1 193070. 2937.23   2
  -1   2   1 192963. 2952.49   3
  -1   2   1 198515. 2878.64  14
   1  -2   0 971619. 14198.4   2
  -1  -2   0 989097. 14232.5   3
  -1  -2   0 975935. 14228.8   1
  -1   2   0 998380. 14218.8   3
  -1   2   0 990848. 14172.6  15
  -1   2  -1 58013.9 929.837   3
   1  -2   1 58034.7 954.614   2
  -1  -2  -1 56222.2 972.571   3
  -1   2  -1 54749.9 930.946  15
  -1  -2  -1 56463.9 967.287   1
  -1   2  -2 556761. 8201.27   3
   1   2   2 562728. 8245.30  14
  -1  -2  -2 563528. 8269.33   1
   1  -2   2 572955. 8256.27   2
   1  -2   3 84654.9 1421.71   2
  -1  -2  -3 84005.8 1429.93   1
   1   2   3 85119.5 1399.49  14
   1   2   4 82462.7 1409.85  14
  -1  -2  -4 80506.0 1449.59   1
   1  -2   4 77857.7 1335.55  14
   1  -2   4 81122.7 1440.47   2
  -1  -2  -5 35044.9 831.910   1
   1  -2   5 36227.7 737.724  14
   1  -2   5 37225.9 841.304   2
   1   2   5 35932.2 786.148  14
   1   2   6 16.7320 45.9364  14
  -1  -2  -6 64.8945 61.9294   1
   1  -2   6 82.0674 60.5400   2
   1  -2   6 26.8441 36.9945  14
   1  -2   7 10227.1 386.690  14
   1   2   7 10577.9 451.063   2
   1  -2   7 10739.2 453.556   2
  -1  -2  -7 10292.0 465.385   1
   1   2   7 10456.5 415.033  14
  -1  -2  -8 43364.9 1171.72   1
   1  -2   8 45264.1 1139.52   2
   1   2   8 45331.6 1138.07   2
   1   2   8 40917.4 1040.53  14
  -1   2  -8 44320.1 1138.59   9
   1  -2   9 30319.9 952.215   2
  -1  -2  -9 33683.5 1041.42   1
  -1  -2  -9 32863.3 964.940   7
  -1  -2  -9 31273.2 946.867   9
   1   2   9 30486.3 890.392  14
  -1   2  -9 32466.6 972.462   9
   1   2   9 31038.1 954.425   2
  -1  -2 -10 1929.95 218.059   7
  -1  -2 -10 2201.31 236.343   9
  -1   2 -10 2149.47 228.380   6
   1   2  10 2027.59 220.266  12
  -1   2 -10 2226.92 240.525   9
  -1   2 -11 10288.2 517.172   9
  -1  -2 -11 9541.84 493.661   9
  -1  -2 -11 10067.8 485.464   7
  -1   2 -11 9540.05 465.794   6
   1   2  11 9994.87 482.432  12
  -1  -2 -12 548.560 110.772   7
   1  -2  12 528.496 123.780  12
   1   2  12 417.665 107.896  12
  -1   2 -12 571.062 109.918   6
  -1   2 -12 423.790 119.559   9
   1   2  13 11345.2 430.402  12
   1  -2  13 12663.0 477.156  12
  -1  -2 -13 12490.0 415.804   7
   1  -2  14 81.6553 50.6859  12
   1   2  14 35.3824 39.0659  12
   1  -3 -14 9299.11 345.516   7
  -1  -3  14 9155.75 349.424  12
  -1   3  14 8929.61 357.996  12
  -1  -3  13 4873.15 295.727  12
   1  -3 -13 4682.58 295.399   7
  -1   3  13 4529.66 296.415  12
  -1  -3  12 1297.78 173.647  12
  -1   3  12 1575.21 197.695  12
   1  -3 -12 1265.36 178.491   7
  -1   3  11 542.980 136.974  12
  -1  -3  11 576.324 125.347  12
   1   3 -10 28635.4 889.933   9
  -1   3  10 31923.0 957.284  12
  -1   3  10 32638.3 958.665  14
   1  -3 -10 28672.2 934.609  13
  -1  -3  10 29438.3 908.631  12
   1   3  -9 82.7560 77.2170   9
  -1   3   9 28.6196 74.7263  12
  -1  -3   9 25.3022 56.7013   2
  -1  -3   9 34.6446 56.5979  12
   1  -3  -9-4.53045 63.2952  13
  -1   3   9-10.4995 54.2638  14
   1  -3  -9-22.8907 66.2083   1
   1  -3  -8 5200.49 321.113   1
   1  -3  -8 4767.04 305.023  13
  -1  -3   8 4543.01 280.051   2
  -1   3   8 4418.28 282.208  14
  -1   3   7 14327.0 492.860  14
   1  -3  -7 14587.8 511.848  13
  -1   3   7 13927.1 437.626   2
   1   3  -7 13633.6 461.484  15
   1   3  -7 13724.9 521.717  13
  -1  -3   7 14091.2 480.677   2
   1  -3  -7 14351.3 506.221   1
   1   3  -6 380455. 5786.08  15
  -1   3   6 381803. 5816.33  14
   1   3  -6 379656. 5872.16  13
  -1  -3   6 374420. 5788.04   2
   1  -3  -6 379115. 5825.26   1
   1  -3  -6 378376. 5849.33  13
  -1   3   5 32743.0 715.683  14
   1  -3  -5 31584.9 712.947   1
   1   3  -5 31250.0 740.078  13
  -1  -3   5 29586.4 691.393   2
   1  -3  -5 32740.9 741.278  13
  -1  -3   5 31027.3 576.057   3
   1   3  -5 32481.9 704.206  15
   1  -3  -4 19846.5 486.971   1
   1  -3  -4 21686.9 527.509  13
  -1  -3   4 19441.1 383.690   3
  -1   3   4 20596.1 486.806  14
  -1  -3   4 19008.7 482.647   2
   1   3  -4 19285.1 480.305  15
  -1   3   4 20154.3 362.214  15
   1   3  -4 21012.2 515.519  13
  -1   3   3 62474.7 966.863  15
  -1  -3   3 66934.1 1134.55   2
   1   3  -3 67043.4 1137.76  15
  -1   3   3 64413.1 1110.90  14
   1   3  -3 65285.7 1131.19  13
  -1  -3   3 65266.5 1017.90   3
   1  -3  -3 66567.8 1155.42  13
   1  -3  -3 65662.8 1120.25   1
   1   3  -2 314213. 4541.75  13
   1   3  -2 310003. 4575.55  15
  -1  -3   2 306824. 4482.05   3
  -1   3   2 304164. 4534.25  14
   1  -3  -2 307047. 4549.51   1
   1  -3  -2 307171. 4594.93  13
  -1  -3   2 306422. 4576.49   2
  -1   3   2 302965. 4421.01  15
   1  -3  -1 37920.0 681.105   1
  -1   3   1 37901.9 611.125  15
   1  -3  -1 38038.4 665.740   2
  -1   3   1 38126.1 705.454   3
   1   3  -1 38517.7 706.494  15
  -1   3   1 38088.8 648.154  14
  -1  -3   1 37081.1 713.284   2
  -1  -3   1 37275.8 654.870   3
   1   3   0 18206.7 405.848  15
  -1   3   0 17870.2 378.215   3
   1  -3   0 17298.0 382.674   2
  -1   3   0 18649.8 359.290  15
  -1  -3   0 18037.8 413.204   1
  -1   3   0 18309.0 335.746  14
   1   3   1 218670. 3380.84  15
  -1  -3  -1 222219. 3407.07   1
  -1   3  -1 222374. 3344.12  15
   1  -3   1 227164. 3379.42   2
  -1   3  -1 224043. 3315.42   3
   1  -3   2 1133.61 93.6137   2
  -1   3  -2 1122.12 69.7638   3
  -1  -3  -2 1101.64 98.8594   1
  -1   3  -2 1088.05 85.0223  15
   1   3   2 1025.17 91.2202  14
   1   3   3 488344. 7352.51  14
  -1   3  -3 498363. 7331.41  15
  -1  -3  -3 503770. 7385.42   1
   1  -3   3 489038. 7359.78   2
   1   3   4 3938.60 205.584  14
  -1  -3  -4 4049.28 159.349  13
  -1  -3  -4 4478.44 231.732   1
   1  -3   5 211022. 3427.13   2
   1   3   5 214494. 3396.12  14
  -1  -3  -5 208064. 3436.95   1
   1   3   6 1609.68 151.075  14
   1  -3   6 1611.73 166.123   2
   1   3   7 39728.7 977.024  14
   1  -3   7 41524.2 1035.42   2
  -1  -3  -7 40047.9 1059.15   1
  -1  -3  -8 2811.91 263.903   1
  -1  -3  -8 2486.10 238.977   7
  -1  -3  -8 2524.23 231.988   9
   1  -3   8 2352.18 232.172   2
   1   3   8 2911.90 254.028   2
  -1   3  -8 2738.77 248.621   9
   1   3   8 2430.37 217.335  14
  -1  -3  -9 16451.8 644.052   9
   1   3   9 15848.1 653.412   2
   1   3   9 15739.7 610.405  12
   1  -3   9 16577.2 666.137   2
  -1  -3  -9 16610.3 711.291   1
   1   3   9 15783.5 610.541  14
  -1   3  -9 16554.8 658.004   9
  -1  -3  -9 16540.5 663.664   7
  -1  -3 -10 1463.85 195.421   9
  -1  -3 -10 1517.50 198.219   7
  -1   3 -10 1632.39 203.836   6
   1   3  10 1674.32 195.853  12
  -1   3 -10 2066.09 233.024   9
  -1   3 -11 12503.6 544.372   6
   1   3  11 12462.2 527.347  12
  -1   3 -11 12040.8 555.897   9
  -1  -3 -11 12148.2 548.132   7
   1   3  12 6659.01 347.703  12
  -1  -3 -12 6436.65 355.399   7
  -1   3 -12 6698.22 379.408   9
  -1   3 -12 6816.10 352.104   6
   1  -3  12 6802.49 378.139  12
   1   3  13 77.0390 46.3722  12
  -1  -3 -13 51.3215 54.6637   7
   1  -3  13 70.2233 65.1731  12
   1  -3  14 194.412 55.7489  12
  -1   4  14 3337.89 196.289  12
   1  -4 -14 3361.74 200.034   7
  -1  -4  14 3680.72 189.530  12
  -1   4  13 724.282 115.125  12
   1  -4 -13 669.592 118.659   7
  -1  -4  13 522.366 96.4197  12
  -1  -4  12 988.731 151.372  12
   1  -4 -12 1329.14 180.684   7
  -1   4  12 1151.05 163.102  12
  -1   4  11 583.331 134.222  12
  -1  -4  11 682.954 132.571  12
  -1  -4  10 1895.60 205.488  12
  -1   4  10 1837.63 218.582  12
   1  -4  -9 15004.2 603.821  13
  -1   4   9 15812.9 619.552  12
  -1  -4   9 14256.8 568.355  12
  -1   4   9 15164.6 596.333  14
  -1  -4   9 13696.6 558.839   2
   1  -4  -9 14216.2 608.688   1
   1  -4  -8 12709.7 527.046  13
   1  -4  -8 14223.8 560.725   1
  -1   4   8 14332.8 541.392  14
  -1  -4   8 13794.7 527.692   2
  -1  -4   7 790.954 116.682   2
  -1   4   7 907.115 127.161  14
   1  -4  -7 737.238 117.564   1
   1  -4  -7 844.846 123.649  13
   1  -4  -6 2981.73 206.068   1
   1  -4  -6 2926.72 206.755  13
   1   4  -6 3243.92 208.231  15
  -1   4   6 2838.52 199.433  14
  -1  -4   6 2835.85 199.921   2
  -1  -4   5 10455.6 377.281   2
   1   4  -5 10850.6 375.151  15
  -1   4   5 12023.5 386.831  14
   1  -4  -5 10569.0 382.792  13
   1  -4  -5 10857.6 379.221   1
   1  -4  -4 811.777 94.2395   1
  -1  -4   4 601.578 83.9141   2
   1   4  -4 470.119 78.1258  15
   1  -4  -4 676.511 92.1488  13
  -1   4   3 8658.95 280.088  14
   1  -4  -3 8830.69 292.401   1
   1  -4  -3 8646.84 299.864  13
  -1  -4   3 8169.10 295.457   2
  -1   4   3 9153.64 194.182  15
   1   4  -2 82259.6 1376.23  15
   1  -4  -2 80455.9 1376.44  13
   1  -4  -2 80674.3 1353.83   1
  -1   4   2 79172.8 1322.65  14
  -1   4   2 78347.3 1221.47  15
  -1  -4   2 76978.7 1375.29   2
  -1  -4   1 19576.7 475.811   2
  -1   4   1 18711.1 375.295  15
   1   4  -1 19509.5 459.208  15
   1  -4  -1 19326.9 432.684   2
   1  -4  -1 19693.1 448.301   1
  -1   4   1 19578.5 443.395   3
  -1   4   1 19034.9 406.772  14
  -1   4   0 1814.23 100.211   3
  -1   4   0 1935.03 98.9763  15
   1  -4   0 1948.92 116.809   2
  -1   4   0 1757.82 90.6257  14
   1   4   0 1929.40 120.164  15
  -1   4  -1 1754.96 105.461  15
  -1   4  -1 1743.97 87.4144   3
   1  -4   1 1777.26 118.447   2
  -1  -4  -1 1762.09 126.604   1
   1   4   1 1660.63 114.752  15
  -1   4  -2 100228. 1539.59   3
  -1   4  -2 100248. 1648.52  15
   1   4   2 97681.2 1700.27  14
   1   4   2 101058. 1674.93  15
  -1  -4  -2 98785.4 1719.01   1
   1  -4   2 97842.7 1685.72   2
  -1  -4  -3 10550.2 370.010   1
   1   4   3 10598.4 353.574  14
   1  -4   3 9830.48 345.411   2
  -1   4  -3 9655.79 320.626  15
  -1  -4  -4 384185. 5766.96   1
  -1   4  -4 366244. 5681.37  15
   1  -4   4 370491. 5729.57   2
   1   4   4 375510. 5716.27  14
   1  -4   5 24167.2 673.296   2
   1   4   5 24468.2 659.591  14
  -1  -4  -5 24155.6 687.361   1
  -1  -4  -6 15825.8 572.399   1
   1   4   6 15518.0 529.303  14
   1  -4   6 15699.8 552.267   2
   1  -4   7 404.153 105.362   2
  -1  -4  -7 415.689 110.521   1
   1   4   7 355.124 88.2225  14
   1  -4   8 20430.5 728.513   2
  -1  -4  -8 19383.0 718.923   7
   1   4   8 19915.8 684.287  14
  -1  -4  -8 19161.3 678.991   9
  -1  -4  -8 19346.1 741.285   1
  -1   4  -8 19642.6 701.900   9
  -1  -4  -9 33664.5 1075.84   1
  -1   4  -9 34946.0 1011.86   9
   1   4   9 32352.7 960.630  14
   1   4   9 33264.6 935.189  12
   1   4   9 35265.7 1044.14   2
   1  -4   9 34372.7 1035.36   2
  -1  -4  -9 33680.3 1024.48   7
   1   4  10 9149.52 442.882  12
  -1   4 -10 9319.66 483.452   9
  -1  -4 -10 9195.55 488.992   7
  -1   4 -11 73.9761 65.4340   6
  -1   4 -11 116.866 85.9215   9
  -1  -4 -11 105.007 88.2902   7
   1   4  11-38.6452 64.4872  12
   1   4  12 16498.7 531.398  12
   1  -4  12 16070.9 584.416  12
  -1  -4 -12 16528.2 586.581   7
  -1   4 -12 16101.0 562.237   6
  -1   4 -12 16083.2 583.361   9
  -1  -4 -13 12516.4 425.187   7
   1  -4  13 12855.2 444.959  12
  -1   4 -13 12609.3 392.069   6
   1  -4  14 4477.75 186.296  12
  -1   5  14 7262.38 257.948  12
   1  -5 -14 7494.28 288.502   7
   1  -5 -13 3156.61 230.271   7
  -1  -5  13 3122.19 194.824  12
  -1   5  13 3319.17 219.713  12
  -1   5  12 106.951 72.9450  12
  -1  -5  12 43.4083 62.7163  12
   1  -5 -11 1240.29 187.213   7
  -1   5  11 874.463 147.805  12
  -1  -5  11 1383.01 169.300  12
  -1  -5  10 2469.68 225.846  12
  -1   5  10 2445.26 238.036  12
   1  -5  -9 8811.69 478.262   1
  -1   5   9 9195.14 461.989  14
   1  -5  -9 9577.79 460.071   4
  -1   5   9 10123.3 486.259  12
  -1  -5   9 9696.47 446.452  12
  -1  -5   9 9252.71 462.754   2
   1  -5  -9 8818.82 455.627  13
  -1   5   8 13796.6 547.819  14
   1   5  -8 13070.5 519.261  15
  -1  -5   8 13718.0 550.103   2
   1  -5  -8 13805.3 556.859   4
  -1   5   8 13094.1 543.476  12
   1  -5  -8 13214.7 535.342  13
   1  -5  -8 12619.2 542.130   1
   1   5  -7 43258.6 1022.87  15
  -1  -5   7 42616.0 1041.46   2
   1  -5  -7 40505.9 1030.51   1
  -1   5   7 41030.9 1019.85  14
   1  -5  -7 41642.2 1023.30  13
  -1  -5   6 14426.7 508.796   2
   1  -5  -6 14276.1 497.831  13
  -1   5   6 14384.3 495.934  14
   1  -5  -6 13862.0 496.992   1
   1   5  -6 14412.8 498.709  15
   1   5  -5 9564.40 372.831  15
   1  -5  -5 9755.79 376.008  13
  -1  -5   5 9859.59 387.743   2
  -1   5   5 9135.44 359.374  14
   1  -5  -5 9394.86 372.336   1
   1   5  -4 34298.1 774.712  15
  -1  -5   4 33291.6 785.673   2
   1  -5  -4 34108.7 775.861  13
   1  -5  -4 32516.0 764.112   1
  -1   5   4 32326.8 740.256  14
   1  -5  -3 2312.60 157.439  13
   1  -5  -3 2304.23 156.958   1
  -1  -5   3 2488.37 169.379   2
  -1   5   3 2193.40 144.350  14
  -1   5   3 2504.78 100.411  15
   1   5  -3 2784.48 174.928  15
  -1   5   2 37999.1 767.588  14
   1  -5  -2 39024.2 812.679  13
   1   5  -2 41628.3 827.735  15
   1  -5  -2 39315.7 811.948   1
  -1  -5   2 39070.4 834.839   2
  -1   5   2 38340.8 682.232  15
  -1  -5   1 88684.5 1633.54   2
   1   5  -1 97670.6 1622.39  15
  -1   5   1 92376.2 1548.36  14
  -1   5   1 99758.6 1509.20  15
   1  -5  -1 92066.5 1590.26   2
  -1   5   1 92270.8 1573.20   3
   1  -5  -1 92453.4 1611.32   1
  -1  -5   0 14511.3 431.744   1
  -1   5   0 14744.8 360.421  14
  -1   5   0 14357.7 360.550  15
   1  -5   0 14779.1 407.543   2
  -1   5   0 15134.1 356.341   3
   1   5   0 14761.7 409.849  15
  -1  -5  -1 914.333 105.375   1
  -1   5  -1 851.015 62.3101   3
  -1   5  -1 1052.86 91.8563  15
   1  -5   1 878.979 97.8311   2
   1   5   1 1042.57 102.125  15
  -1  -5  -2 552.741 86.5181   1
   1   5   2 571.589 87.8108  14
   1  -5   2 689.738 92.9210   2
   1   5   2 713.035 88.1710  15
  -1   5  -2 558.908 75.8442  15
   1  -5   3 5327.36 267.970   2
  -1   5  -3 5478.57 247.571  15
  -1  -5  -3 6062.66 291.754   1
   1   5   3 5909.55 256.812  15
   1   5   3 5851.04 277.802  14
   1   5   4 17364.5 531.694  14
  -1   5  -4 16646.3 499.432  15
  -1  -5  -4 17225.0 552.897   1
   1   5   4 16546.4 496.558  15
   1  -5   4 16625.7 531.547   2
  -1  -5  -5 17772.9 601.721   1
   1   5   5 17902.5 542.592  15
   1  -5   5 18014.7 585.859   2
   1   5   5 17965.7 576.772  14
   1   5   6 1771.28 165.933  15
  -1  -5  -6 1710.80 190.708   1
   1  -5   6 1496.09 173.652   2
   1   5   6 1805.92 180.926  14
   1  -5   7 1316.82 175.727   2
  -1  -5  -7 855.465 144.796   1
  -1   5  -7 826.973 137.943   9
   1   5   7 1180.55 158.371  14
   1   5   7 961.231 135.385  15
  -1   5  -8 129.622 88.4487   9
   1  -5   8 343.259 115.549   2
  -1  -5  -8 150.952 86.3095  10
   1   5   8 138.329 72.7419  15
  -1  -5  -8 132.855 86.7579   1
   1   5   8 66.8088 64.6493  14
  -1  -5  -8 135.751 90.6261   7
  -1  -5  -9 26534.5 898.637   7
  -1   5  -9 28211.1 879.539   9
  -1  -5  -9 27675.4 825.734  10
  -1  -5 -10 12494.8 574.118   7
  -1   5 -10 12635.6 553.367   9
  -1   5 -11 29685.6 890.552   6
  -1   5 -11 29969.3 869.569   9
  -1  -5 -11 29604.5 894.018   7
  -1  -5 -12 1754.48 180.778   7
   1  -5  12 1627.83 169.026  12
  -1   5 -12 1599.56 166.998   6
  -1   5 -12 1310.58 152.168   9
   1  -5  13 1525.86 133.016  12
  -1   5 -13 1324.62 116.442   6
  -1  -5 -13 1473.29 133.515   7
   1  -6 -14 1059.69 96.4003   7
  -1   6  13 1994.22 148.471  12
   1  -6 -13 1955.92 172.215   7
   1  -6 -12 10333.3 468.920   7
  -1   6  12 10300.6 422.121  12
   1  -6 -11 1763.36 215.121   7
  -1   6  11 1696.26 185.132  12
   1  -6 -10 2271.38 245.766   7
   1  -6 -10 2068.03 206.487   4
  -1   6  10 1984.54 210.992  12
   1  -6 -10 1901.23 197.695  10
   1  -6  -9-40.6053 69.0460   4
  -1   6   9-18.2893 88.7440  12
   1   6  -8 1258.74 167.045  15
   1   6  -8 1259.19 166.482  16
  -1   6   8 1544.22 189.188  12
   1  -6  -8 1770.72 209.215   4
  -1   6   8 1415.09 182.551  14
  -1  -6   8 1440.36 190.066   2
   1  -6  -8 1275.45 183.753   1
  -1   6   7 1663.08 182.098  14
  -1  -6   7 1678.55 189.842   2
   1  -6  -7 1181.75 153.091  13
   1  -6  -7 1380.24 179.077   4
   1   6  -7 1348.22 163.969  15
   1  -6  -7 1310.44 167.201   1
  -1   6   6 8669.41 391.887  14
  -1  -6   6 8926.98 415.657   2
   1   6  -6 9270.36 414.466  15
   1  -6  -6 9037.45 397.873  13
   1  -6  -6 9146.37 413.298   1
   1  -6  -5 5915.92 312.946   1
  -1  -6   5 6363.18 331.276   2
   1  -6  -5 6164.95 305.515  13
  -1   6   5 6195.43 305.251  14
   1   6  -5 6508.33 322.342  15
   1  -6  -4 199579. 3267.48  13
   1   6  -4 203986. 3293.24  15
  -1   6   4 199089. 3247.02  14
   1  -6  -4 197464. 3293.31   1
  -1  -6   4 204180. 3338.49   2
   1   6  -3 486.289 91.5252  15
   1  -6  -3 503.276 83.6613   1
  -1   6   3 531.022 80.9292  14
  -1  -6   3 503.651 98.3021   2
   1  -6  -3 561.383 85.6951  13
  -1   6   2 153449. 2510.77  14
   1  -6  -2 151284. 2566.86   1
   1   6  -2 159422. 2577.99  15
  -1   6   2 156428. 2401.41  15
  -1  -6   2 155448. 2616.00   2
   1  -6  -2 153217. 2554.01  13
  -1   6   1 135.871 41.6159  14
   1  -6  -1 154.807 55.1213   1
   1   6  -1 112.135 56.3578  15
  -1   6   1 160.696 40.5824  15
  -1  -6   0 151484. 2514.98   1
  -1   6   0 149301. 2321.15   3
   1   6   0 149849. 2448.05  15
  -1   6   0 145848. 2365.26  14
   1  -6   0 146933. 2455.62   2
  -1   6   0 147397. 2360.37  15
   1   6   1 26419.9 641.630  15
   1  -6   1 26680.4 663.494   2
  -1   6  -1 26311.5 606.435  15
  -1  -6  -1 25235.7 676.504   1
  -1   6  -2 12681.6 404.171  15
  -1  -6  -2 12789.3 455.106   1
   1  -6   2 13153.7 444.366   2
   1   6   2 13220.8 453.170  14
   1   6   2 12831.1 413.641  15
   1   6   3 8221.32 358.960  14
   1  -6   3 7671.83 347.312   2
  -1   6  -3 8138.24 326.304  15
  -1  -6  -3 7643.77 357.930   1
   1   6   3 7744.02 320.679  15
  -1  -6  -4 16232.8 570.838   1
   1   6   4 16336.7 550.041  14
   1  -6   4 16171.4 552.046   2
   1   6   4 16259.1 511.131  15
  -1   6  -4 15640.2 510.241  15
   1   6   5 14859.1 500.982  15
  -1  -6  -5 14596.3 568.356   1
   1  -6   5 14127.5 540.132   2
   1   6   5 14437.0 535.241  14
   1  -6   6 2471.04 227.906   2
  -1  -6  -6 2037.97 216.293   1
   1   6   6 2635.10 209.968  15
   1   6   6 2344.71 216.788  14
  -1  -6  -7 2067.97 225.634   7
  -1  -6  -7 2535.86 259.896   1
   1   6   7 1913.55 191.190  15
  -1  -6  -7 1827.16 209.325  10
   1  -6   7 2218.04 231.746   2
  -1   6  -7 2069.62 211.530   9
   1   6   7 2343.43 228.440  14
   1   6   8 1597.59 196.473  14
  -1   6  -8 1742.10 198.451   9
  -1  -6  -8 1762.91 217.428   7
   1  -6   8 1918.20 222.837   2
  -1  -6  -8 1283.53 194.746   1
  -1  -6  -8 1729.08 197.871  10
  -1  -6  -9 2557.52 262.945   7
  -1   6  -9 2769.51 249.796   9
  -1  -6  -9 2752.46 244.085  10
  -1  -6 -10 4958.29 299.939  10
  -1   6 -10 5488.51 339.983   9
  -1  -6 -10 5281.46 358.616   7
  -1   6 -11 5925.54 354.691   6
  -1   6 -11 5570.34 317.283   9
  -1  -6 -11 6299.02 365.430   7
  -1  -6 -12-23.6380 60.2988   7
   1  -6  12-0.27530 48.2265  12
  -1   6 -12 48.8367 45.8458   9
  -1   6 -12-8.94130 55.8055   6
  -1  -6 -13 6403.81 258.471   7
   1  -6  13 6288.12 233.048  12
  -1   6 -13 5675.09 219.942   6
   1  -7 -13-15.8437 51.9848   7
  -1   7  12 15768.3 477.904  12
   1  -7 -12 16038.5 565.119   7
   1  -7 -11 375.234 113.453   7
  -1   7  11 424.784 96.9649  12
   1  -7 -11 294.492 86.1536  10
  -1   7  10 1759.48 188.680  12
   1  -7 -10 1749.41 213.218   7
   1  -7 -10 1562.93 179.405   4
   1  -7 -10 1546.89 180.992  10
  -1   7   9-39.2526 66.7483  12
   1  -7  -9-13.4530 60.7067   4
   1  -7  -8 8139.59 447.662   4
   1  -7  -8 7380.35 427.541   1
   1   7  -8 7380.09 418.682  15
   1   7  -8 8010.78 421.189  16
  -1  -7   8 8028.77 450.758   2
  -1   7   8 7948.54 429.526  14
   1   7  -7 21704.7 714.288  16
  -1  -7   7 22217.5 766.768   2
   1  -7  -7 20388.8 722.877   1
   1  -7  -7 21676.1 757.722   4
   1   7  -7 21114.8 721.746  15
  -1   7   7 21725.6 724.461  14
  -1   7   6 186.363 70.5437  14
   1  -7  -6 24.1541 60.3248   4
   1   7  -6 33.8196 63.7136  15
   1  -7  -6 133.673 54.4132  13
   1  -7  -6 95.4528 68.2973   1
   1   7  -6 23.0627 57.5654  16
  -1  -7   6 85.4187 69.5785   2
   1   7  -5 19134.9 626.658  15
  -1   7   5 19050.3 602.000  14
   1  -7  -5 17204.7 571.010  13
  -1  -7   5 18246.8 642.578   2
   1  -7  -5 18261.1 618.705   1
   1  -7  -4 61982.5 1302.74  13
   1   7  -4 66631.7 1363.35  15
  -1   7   4 63484.3 1303.51  14
  -1  -7   4 63610.3 1381.89   2
   1  -7  -4 63330.0 1351.64   1
   1  -7  -3 9122.13 367.027  13
  -1  -7   3 9009.17 405.079   2
  -1   7   3 9305.38 362.748  14
   1   7  -3 9310.01 390.013  15
   1  -7  -3 8973.24 386.817   1
  -1   7   2 5407.15 259.457   3
  -1   7   2 5444.82 257.732  14
   1   7  -2 5511.71 283.987  15
   1  -7  -2 5076.48 278.201   1
   1  -7  -2 5206.95 266.306  13
  -1  -7   2 5353.03 298.311   2
  -1   7   1 23904.9 545.225  15
   1  -7  -1 23081.6 652.692   1
   1   7  -1 24111.4 644.370  15
  -1   7   1 22781.0 562.091   3
  -1   7   1 22888.2 586.504  14
   1   7   0 70815.6 1379.59  15
  -1  -7   0 69488.5 1438.71   1
  -1   7   0 69851.9 1295.77  15
  -1   7   0 73129.4 1310.56  14
   1  -7   0 71888.9 1403.69   2
   1   7   1 12777.1 437.937  15
  -1   7  -1 13085.1 414.037  15
   1  -7   1 13155.2 469.776   2
  -1  -7  -1 12966.9 486.606   1
  -1  -7  -2 20045.4 643.905   1
   1   7   2 19966.9 580.763  15
   1  -7   2 20337.2 622.561   2
  -1   7  -2 19468.7 557.865  15
   1   7   2 20643.0 632.855  14
  -1   7  -3 40559.0 930.161  15
   1  -7   3 39614.9 986.179   2
  -1  -7  -3 39796.9 1015.44   1
   1   7   3 38966.4 915.825  15
   1   7   3 40393.3 991.048  14
   1   7   4 1225.99 154.644  14
  -1   7  -4 1294.14 147.202  15
  -1  -7  -4 1095.22 154.376   1
   1  -7   4 1089.99 147.104   2
   1   7   4 1185.92 135.980  15
  -1  -7  -5 1507.39 191.016   1
   1  -7   5 1967.38 205.183   2
   1   7   5 1715.94 190.132  14
   1   7   5 1486.02 156.194  15
  -1  -7  -5 1483.00 184.586  10
   1   7   6 682.515 120.838  15
   1  -7   6 1016.09 163.876   2
  -1   7  -6 1230.13 169.027  16
  -1  -7  -6 742.964 146.148   1
  -1  -7  -6 823.675 141.109   7
  -1  -7  -6 615.673 122.772   4
  -1  -7  -6 750.884 134.897  10
   1   7   6 952.886 157.034  14
  -1  -7  -7 46012.8 1216.86   7
  -1   7  -7 45057.8 1144.60  16
   1  -7   7 45244.8 1224.47   2
  -1  -7  -7 46929.8 1220.97  10
  -1   7  -7 44877.4 1133.43   9
  -1  -7  -7 46146.2 1268.57   1
   1   7   7 45634.9 1199.03  14
  -1   7  -8 193.665 91.8943   9
  -1  -7  -8 136.824 86.7276   7
  -1  -7  -8 300.121 100.460  10
  -1  -7  -9 5889.63 356.946  10
  -1  -7  -9 5835.98 382.408   7
  -1   7  -9 5554.21 335.209   9
  -1  -7 -10 980.283 158.780   7
  -1   7 -10 884.443 132.662   9
  -1  -7 -10 1036.36 137.588  10
  -1   7 -11 450.601 89.5123   9
  -1   7 -11 506.824 116.593   6
  -1  -7 -11 449.761 107.574   7
   1  -7  11 523.556 100.989  12
  -1   7 -12 12666.8 429.444   6
  -1  -7 -12 12693.7 436.942   7
   1  -7  12 12059.7 378.852  12
  -1  -7 -13 129.904 39.2063   7
   1  -8 -13 1179.37 103.790   7
   1  -8 -12 19507.4 583.895   7
   1  -8 -11 4232.55 288.060   7
   1  -8 -11 3734.49 235.401  10
   1  -8 -10 4682.01 299.157   4
   1  -8 -10 4672.29 325.832   7
   1  -8 -10 4595.60 306.167  10
   1  -8  -9 22103.6 772.866   7
   1  -8  -9 21487.2 748.942   4
   1  -8  -8 464.965 119.109   4
   1  -8  -8 405.621 121.525   7
   1   8  -8 758.852 137.436  16
   1   8  -7 539.818 123.747  16
  -1  -8   7 558.456 135.230   2
  -1   8   7 468.431 109.579  14
   1   8  -7 418.015 111.521  15
   1  -8  -7 400.858 110.523   1
   1  -8  -7 568.960 131.286   4
   1   8  -6 389.188 108.971  16
  -1  -8   6 293.507 102.582   2
   1  -8  -6 445.812 121.278   4
   1  -8  -6 290.568 101.137   1
  -1   8   6 414.241 106.361  14
   1   8  -6 339.064 100.920  15
  -1   8   5 5385.43 318.539  14
   1  -8  -5 5516.28 357.886   4
   1   8  -5 5866.12 351.723  15
  -1  -8   5 5043.40 341.093   2
   1   8  -5 5445.10 325.840  16
   1  -8  -5 5047.78 327.164   1
  -1   8   4 442.715 90.0170  14
   1  -8  -4 546.785 102.619  13
   1  -8  -4 540.076 102.649   1
   1   8  -4 295.866 87.4157  15
  -1  -8   4 383.163 101.588   2
  -1   8   3 32181.1 811.462  14
   1   8  -3 32492.8 862.790  15
   1  -8  -3 31292.9 810.713  13
   1  -8  -3 30513.7 854.895   1
  -1   8   3 30498.1 805.035   3
  -1  -8   3 31220.0 896.521   2
   1  -8  -2 50.6909 53.3981   1
  -1   8   2 17.6843 36.2352  14
   1   8  -2 124.137 66.2697  15
   1  -8  -2 50.6838 39.5603  13
   1  -8  -1 15553.5 556.206   1
   1   8  -1 15956.3 539.998  15
   1  -8  -1 15929.3 527.842  13
  -1   8   1 16123.9 496.632  14
  -1  -8   1 15492.3 584.536   1
   1  -8   0 24795.7 736.938   1
  -1  -8   0 24752.8 767.333   1
   1   8   0 25449.1 706.625  15
  -1   8   0 25708.1 650.599  14
  -1   8   0 24405.2 626.998  15
   1   8   1 818.238 125.304  14
   1  -8   1 880.612 130.561   2
  -1   8  -1 667.952 97.6261  15
   1   8   1 755.141 114.993  15
  -1  -8  -1 695.940 121.969   1
  -1  -8  -2 9611.80 456.153   1
   1   8   2 9698.09 403.107  15
  -1   8  -2 10174.4 397.731  15
   1   8   2 10128.2 446.827  14
   1  -8   2 9528.81 440.673   2
  -1   8  -3 4499.15 271.963  15
  -1  -8  -3 3897.52 296.663   1
   1   8   3 4308.37 295.519  14
   1  -8   3 4459.72 303.029   2
   1   8   3 4234.37 263.444  15
   1   8   4 23361.9 764.038  14
  -1   8  -4 23715.5 722.480  15
  -1  -8  -4 24135.6 774.171   4
  -1  -8  -4 23470.9 799.088   1
  -1  -8  -4 22766.7 769.893  10
   1  -8   4 22902.6 767.639   2
  -1   8  -4 23557.8 722.297  16
   1   8   4 24365.0 715.288  15
  -1   8  -5 488.060 115.000  16
  -1  -8  -5 347.114 100.749   4
   1   8   5 381.471 107.301  14
  -1  -8  -5 552.774 133.247   1
  -1  -8  -5 646.620 129.279   7
   1  -8   5 560.421 129.718   2
  -1  -8  -5 667.877 145.862  10
   1   8   5 608.094 114.576  15
  -1  -8  -6 83976.0 1786.03   4
  -1   8  -6 85591.8 1768.59  16
   1   8   6 87139.8 1861.38  14
   1  -8   6 85300.6 1880.93   2
  -1  -8  -6 83634.8 1800.61   7
  -1  -8  -6 82279.3 1893.91   1
  -1  -8  -6 84643.7 1858.56  10
  -1   8  -7 27924.8 855.037  16
  -1  -8  -7 28081.8 848.967   4
  -1  -8  -7 29051.8 909.119   7
  -1  -8  -7 29549.8 925.062  10
  -1  -8  -8 770.781 148.403   7
  -1  -8  -8 586.217 128.022  10
  -1  -8  -9 354.609 107.045   7
  -1  -8  -9 589.234 121.352  10
  -1  -8 -10 60.4146 61.1596  10
  -1  -8 -10 75.9318 72.2002   7
  -1  -8 -11 174.080 74.1660   7
   1  -8  11 149.184 50.8323  12
  -1   8 -11 178.254 77.2901   6
  -1  -8 -12 13089.6 400.203   7
  -1   8 -12 12795.9 393.381   6
   1  -9 -12 1124.31 109.127   7
   1  -9 -11 938.739 122.755   7
   1  -9 -11 862.987 107.568  10
   1  -9 -10 1054.86 142.790   4
   1  -9 -10 755.928 125.729   7
   1  -9 -10 888.215 134.978  10
   1  -9  -9 1071.52 166.753  10
   1  -9  -9 918.820 145.860   7
   1  -9  -9 1033.24 159.079   4
   1   9  -8 19251.7 683.247  16
   1  -9  -8 19585.4 730.139   4
   1  -9  -8 20869.8 713.762   7
   1  -9  -7 2323.16 244.499   4
   1   9  -7 2313.05 226.173  16
   1  -9  -7 2272.79 220.416   7
   1   9  -6 2951.15 271.446  15
  -1   9   6 3880.31 288.463  14
   1   9  -6 4041.37 297.336  16
   1  -9  -6 3525.25 304.643   4
  -1  -9   6 3446.62 309.646   2
   1  -9  -5 8855.45 468.065   1
  -1   9   5 9636.68 449.675  14
   1  -9  -5 9180.37 485.331   4
   1   9  -5 9622.66 459.647  16
   1   9  -5 10220.0 492.160  15
  -1  -9   5 9688.06 509.411   2
   1   9  -4 30361.3 899.635  15
  -1   9   4 30953.8 852.189  14
   1  -9  -4 29818.1 906.974   1
   1  -9  -4 29818.4 922.415   4
   1   9  -4 29003.3 857.843  16
  -1  -9   4 29701.2 943.958   2
  -1   9   3 26144.3 756.848  14
   1   9  -3 28049.5 825.042  15
  -1  -9   3 26142.0 799.299  11
   1  -9  -3 26591.8 831.403   1
  -1  -9   3 27261.7 810.804   4
   1  -9  -3 26896.2 847.610   4
   1   9  -3 26965.3 797.463  16
   1   9  -2 97.7885 66.6124  15
   1  -9  -2 50.6093 63.1651   4
   1  -9  -2 5.44138 59.6109   1
   1  -9  -2 12.6702 44.2112  13
  -1  -9   2-23.4726 66.1149   4
  -1  -9   2 172.258 86.5348   1
   1   9  -2 118.389 70.7060  16
   1   9  -1 419.627 105.134  15
   1  -9  -1 464.496 91.1934  13
  -1  -9   1 476.385 120.121   1
   1  -9  -1 416.162 106.955   1
   1   9  -1 445.806 107.991  16
   1   9   0 1727.42 193.708  14
  -1  -9   0 1702.67 201.969   1
   1   9   0 1771.55 182.379  15
  -1  -9   0 1803.45 197.970   4
   1   9   0 1601.35 177.782  16
   1  -9   0 1670.29 187.188   1
  -1   9  -1 32355.6 812.020  15
  -1  -9  -1 31556.8 921.745   4
  -1  -9  -1 32273.1 959.176   1
   1   9   1 32186.6 872.978  15
   1  -9   1 32061.7 930.711   1
   1   9   1 32108.1 922.000  14
  -1   9  -2 12997.4 508.919  16
  -1  -9  -2 12555.7 543.274  11
  -1   9  -2 11416.6 458.499  15
  -1  -9  -2 12624.7 545.473   4
  -1  -9  -2 11978.0 552.993   1
  -1  -9  -2 12204.8 521.947  10
   1   9   2 12592.0 496.890  15
   1   9   2 12159.8 529.834  14
   1  -9   2 12739.2 549.920   2
   1   9   3 90497.1 1828.09  15
  -1  -9  -3 95443.3 1944.49  11
  -1   9  -3 90910.0 1829.60  15
   1   9   3 93798.0 1944.08  14
  -1  -9  -3 95466.6 1957.10   4
  -1  -9  -3 90546.7 1988.08   1
  -1  -9  -3 94489.4 1948.24  10
   1  -9   3 94709.8 1966.23   2
  -1   9  -3 92957.0 1860.75  16
   1   9   4 221.977 93.0754  14
  -1   9  -4 494.100 116.489  16
  -1  -9  -4 258.479 109.643   1
  -1  -9  -4 283.540 102.685   4
  -1  -9  -4 382.250 117.539  10
  -1  -9  -4 406.570 104.006  11
   1   9   4 306.055 97.1511  15
   1  -9   4 315.771 103.852   2
  -1   9  -4 398.241 109.318  15
  -1   9  -5 171220. 3049.51  16
   1   9   5 172797. 3157.95  14
  -1  -9  -5 171096. 3159.53  10
  -1  -9  -5 175678. 3135.03   4
  -1  -9  -5 163899. 3038.54  11
   1  -9   5 171617. 3183.26   2
  -1  -9  -5 168145. 3220.73   1
  -1   9  -6 17154.9 634.164  16
  -1  -9  -6 17079.5 637.472   7
  -1  -9  -6 17685.8 698.731  10
  -1  -9  -6 15653.7 631.911   4
  -1  -9  -7 763.735 139.723   7
  -1  -9  -7 817.423 142.840   4
  -1   9  -7 874.634 146.448  16
  -1  -9  -7 746.559 149.249  10
  -1  -9  -8 2607.49 240.294   7
  -1  -9  -8 2322.02 233.876  10
  -1  -9  -8 2642.41 217.035   4
  -1  -9  -9 12487.0 511.177   7
  -1  -9  -9 12851.9 515.456  10
  -1  -9 -10 451.178 100.540   7
  -1  -9 -10 605.104 101.858  10
  -1  -9 -11 1219.49 121.388   7
  -1   9 -11 1062.49 121.387   6
   1 -10 -11 12807.3 377.143   7
   1 -10 -11 11776.5 367.728  10
   1 -10 -10 1588.62 150.988   4
   1 -10 -10 1707.31 154.006   7
   1 -10 -10 1729.30 168.765  10
   1 -10  -9 7686.26 399.898  10
   1 -10  -9 7697.37 388.291   4
  -1  10   9 7008.18 340.616   8
   1 -10  -9 7833.69 363.780   7
  -1  10   8 11069.1 497.924   8
   1 -10  -8 11817.2 529.033   4
   1  10  -8 11985.3 503.355  16
   1 -10  -8 11455.3 533.219  10
   1 -10  -8 11210.1 463.230   7
   1 -10  -7 25756.6 855.824   4
   1  10  -7 25564.9 804.011  16
   1  10  -6 10887.2 500.969  16
   1 -10  -6 10945.4 544.077   4
   1 -10  -5 4902.24 359.691   4
   1  10  -5 5657.13 354.857  16
   1 -10  -4 157.295 95.5138   4
  -1 -10   4 268.431 101.321  11
   1  10  -4 206.420 94.8646  16
   1 -10  -4 219.343 103.079   1
   1  10  -3 49625.5 1219.54  16
  -1 -10   3 47227.9 1211.76  11
   1 -10  -3 47767.3 1265.33   4
   1  10  -3 52241.9 1265.06  15
  -1  10   3 49711.6 1199.60  16
  -1 -10   3 48398.1 1207.91   4
   1 -10  -3 47455.4 1258.21   1
  -1 -10   3 52434.0 1362.79   1
  -1  10   2 2842.06 241.098  16
   1  10  -2 2882.65 251.673  16
  -1 -10   2 2931.98 260.935  11
  -1 -10   2 2988.57 258.260   4
   1 -10  -2 2438.16 247.459   1
  -1 -10   2 2868.41 281.371   1
   1  10  -2 2845.89 252.553  15
   1 -10  -2 2985.25 266.838   4
   1  10  -1 20053.3 692.833  16
  -1 -10   1 20588.8 738.710  11
  -1 -10   1 21742.1 805.242   1
   1 -10  -1 20339.8 741.236   1
   1 -10  -1 20331.6 720.096   4
  -1 -10   1 21254.5 738.229   4
  -1  10   1 21911.0 706.093  16
   1  10  -1 21315.1 723.132  15
   1  10   0 44684.9 1125.56  15
  -1 -10   0 45618.9 1179.01   4
   1 -10   0 42542.3 1166.24   1
  -1 -10   0 45050.9 1233.98   1
  -1 -10   0 43170.2 1165.79  11
   1  10   0 42872.3 1109.69  16
   1 -10   0 41777.5 1100.44   4
  -1  10   0 44834.4 1107.33  16
   1  10   0 43580.6 1169.98  14
   1  10   1 16045.8 610.685  16
  -1  10  -1 17049.7 614.534  16
   1  10   1 16837.8 660.092  14
  -1 -10  -1 16209.6 651.306   4
  -1 -10  -1 16730.1 696.521   1
  -1 -10  -1 15475.6 594.705  10
  -1 -10  -1 16395.1 658.940  11
   1 -10   1 16376.3 662.189   1
   1  10   1 15801.8 597.901  15
  -1  10  -2 53532.0 1270.99  16
  -1 -10  -2 55430.8 1364.34   4
   1 -10   2 52368.7 1352.21   1
   1  10   2 52384.0 1258.52  15
  -1 -10  -2 53814.2 1351.05  11
  -1 -10  -2 52062.9 1392.37   1
  -1 -10  -2 52988.4 1296.09  10
   1  10   2 55570.9 1361.26  14
  -1 -10  -3-7.93493 71.1485   1
  -1 -10  -3 94.0851 80.2919  11
  -1 -10  -3 96.7146 78.8441   4
   1 -10   3-33.4563 81.8231   2
  -1 -10  -3-17.1972 66.4121  10
  -1  10  -3 46.4373 71.6882  16
  -1 -10  -4 8436.68 465.304   4
  -1  10  -4 8935.69 445.475  16
  -1 -10  -4 8791.18 473.553  10
  -1  10  -5 2383.02 228.345  16
  -1 -10  -5 2361.40 242.754   4
  -1 -10  -5 2523.94 255.697  10
  -1 -10  -5 2235.07 219.444  11
  -1  10  -6 178.398 87.4820  16
  -1 -10  -6 305.208 87.4572  11
  -1 -10  -6 386.171 111.317   4
  -1 -10  -6 341.847 118.600  10
  -1 -10  -7 8765.95 428.017   4
  -1 -10  -7 8249.21 400.706   7
  -1  10  -7 8975.52 430.527  16
  -1 -10  -7 8517.09 452.066  10
  -1 -10  -8 5825.69 309.724   4
  -1 -10  -8 6280.96 335.222   7
  -1 -10  -8 6387.81 362.606  10
  -1 -10  -9 204.725 73.3423   7
  -1 -10  -9 190.158 76.2799  10
  -1 -10 -10 2402.27 165.800   7
  -1 -10 -10 2402.29 165.693  10
  -1  10 -10 2601.65 195.631   6
  -1  10 -11 5476.66 226.016   6
  -1  11  10 670.811 83.1527  16
   1 -11 -10 757.234 91.9875   4
   1 -11 -10 692.083 95.3406  10
   1 -11  -9 8257.07 362.313   4
   1 -11  -9 8106.97 371.863  10
  -1  11   9 7023.64 306.190   8
   1 -11  -8 18456.1 649.969  10
   1 -11  -8 18977.5 642.177   4
  -1  11   8 17549.2 604.348   8
   1 -11  -7 464.575 121.456   4
   1 -11  -7 348.737 117.694  10
   1  11  -7 574.861 119.628  16
   1 -11  -6 7764.62 436.904   4
   1  11  -6 7979.56 415.247  16
   1 -11  -5 22830.5 801.418   4
   1  11  -5 23135.0 760.127  16
  -1 -11   4 17259.0 620.713  11
   1  11  -4 16365.8 627.005  16
  -1  11   4 15311.9 592.352  16
   1 -11  -4 15968.5 661.094   4
  -1  11   3 17429.8 643.009  16
   1 -11  -3 18065.7 699.005   4
   1  11  -3 19101.3 679.745  16
  -1 -11   3 18511.0 664.317   4
  -1 -11   3 18180.0 671.370  11
  -1  11   2 540.419 118.163  16
   1 -11  -2 484.117 115.502   4
  -1 -11   2 401.639 114.951  11
  -1 -11   2 651.877 135.194   4
   1  11  -2 550.771 131.336  16
  -1 -11   1 18313.6 687.137   4
   1  11  -1 16775.2 638.915  16
   1 -11  -1 17160.4 654.077   4
  -1 -11   1 17246.6 682.539  11
  -1  11   1 17822.2 644.954  16
   1  11   0 4953.06 330.778  16
  -1  11   0 4598.87 310.763  16
  -1 -11   0 4700.96 345.691  11
   1 -11   0 4516.01 312.459   4
  -1 -11   0 4682.64 340.199   4
  -1 -11  -1 48173.8 1270.39  11
  -1 -11  -1 45986.0 1246.53   4
  -1  11  -1 47934.2 1185.36  16
  -1 -11  -1 47176.7 1167.33  10
   1  11   1 46884.3 1197.99  16
  -1  11  -1 48993.8 1225.22   8
   1  11   2 24543.3 798.002  16
  -1 -11  -2 25500.5 855.919   4
  -1 -11  -2 25499.8 857.212  11
  -1 -11  -2 24723.7 799.889  10
  -1  11  -2 25299.6 795.720  16
  -1 -11  -3 762.855 155.864   4
  -1 -11  -3 499.896 126.778  11
  -1  11  -3 771.118 142.299  16
  -1 -11  -3 687.071 137.304  10
   1  11   3 771.307 144.440  16
  -1  11  -4 771.016 131.685  16
  -1 -11  -4 764.666 147.011   4
  -1 -11  -4 809.284 147.913  11
  -1 -11  -4 699.628 137.581  10
  -1 -11  -5 19557.8 670.586  11
  -1 -11  -5 19675.0 718.319  10
  -1 -11  -5 17917.4 686.939   4
  -1  11  -5 18918.8 659.091  16
  -1  11  -6 3025.26 246.322  16
  -1 -11  -6 3241.97 260.061   4
  -1 -11  -6 3058.99 265.089  10
  -1 -11  -6 2871.38 221.426  11
  -1 -11  -7 17545.6 596.640   4
  -1 -11  -7 17694.7 632.695  10
  -1 -11  -8 2428.55 178.597   4
  -1 -11  -8 2598.09 210.571  10
  -1 -11  -9 31.6256 51.2148  10
  -1 -11 -10 6905.95 238.731  10
  -1  11 -10 7223.69 272.695   6
   1 -12 -10 4545.00 182.812  10
  -1  12   9 22.6421 38.0692  16
   1 -12  -9 66.9816 46.6375   4
   1 -12  -8 28315.4 752.016   4
   1 -12  -8 28729.8 767.969  10
  -1  12   8 28027.5 680.643  16
   1  12  -7 7275.69 347.468  16
   1 -12  -7 7612.71 384.954  10
  -1  12   7 7694.48 382.078   8
  -1  12   7 7710.21 340.678  16
   1 -12  -7 7701.51 382.950   4
   1  12  -6 620.644 121.629  16
  -1  12   6 458.130 103.054  16
  -1  12   6 492.270 124.216   8
   1 -12  -6 601.805 128.368   4
   1 -12  -6 530.830 104.285  11
   1 -12  -6 542.493 126.691  10
  -1  12   5 6919.41 360.760  16
   1  12  -5 7012.56 375.010  16
   1 -12  -5 7063.35 399.628   4
   1 -12  -5 7155.36 397.280  10
   1  12  -4 1436.71 181.481  16
  -1 -12   4 1193.06 153.593  11
   1 -12  -4 1355.52 186.485   4
   1 -12  -4 1165.75 168.410  10
  -1  12   4 1362.49 166.648  16
   1  12  -3 13723.3 563.254  16
  -1  12   3 14861.5 567.082  16
  -1 -12   3 14347.8 571.863  11
   1 -12  -3 14050.8 593.025   4
  -1 -12   3 14654.1 562.579   4
   1 -12  -3 14519.9 576.181  10
  -1 -12   2 1774.59 197.876   4
   1 -12  -2 2211.04 225.236   4
   1 -12  -2 1841.73 197.084  10
   1  12  -2 1923.77 208.353  16
  -1  12   2 1832.02 194.811  16
  -1  12   1 394.994 99.2991  16
   1  12  -1 382.730 114.045  16
  -1 -12   1 678.115 138.953   4
  -1 -12   1 698.470 146.705  11
   1 -12  -1 534.413 109.951   4
   1  12   0 29931.5 889.023  16
  -1 -12   0 30353.6 946.119  11
  -1  12   0 29891.9 921.647   8
  -1 -12   0 29652.2 920.433   4
   1 -12   0 29815.0 861.293   4
  -1  12   0 30471.4 874.303  16
   1  12   1 12751.6 551.195  16
  -1  12  -1 13898.1 562.339   8
  -1 -12  -1 14245.7 605.887   4
  -1 -12  -1 14387.7 615.713  11
  -1  12  -1 14158.9 557.499  16
   1  12   2 942.756 148.491  16
  -1 -12  -2 894.868 157.572   4
  -1 -12  -2 758.283 134.481  10
  -1  12  -2 904.619 141.448  16
  -1 -12  -3 436.809 116.143  11
  -1 -12  -3 210.721 100.569   4
  -1 -12  -3 228.557 87.3808  10
  -1  12  -3 202.203 90.3348  16
   1  12   3 242.475 105.484  16
  -1  12  -4 38296.0 984.584  16
  -1 -12  -4 37892.0 1044.02   4
  -1 -12  -4 38014.2 1019.90  11
  -1 -12  -4 37247.8 1010.86  10
   1  12   4 37720.5 994.801  16
  -1  12  -5 14082.3 530.384  16
   1  12   5 14133.0 540.505  16
  -1 -12  -5 15073.0 543.149  11
  -1 -12  -5 14779.2 573.514   4
  -1 -12  -5 14311.9 563.815  10
  -1 -12  -6 7496.04 373.673   4
   1  12   6 8248.31 378.875  16
  -1 -12  -6 7959.10 334.546  11
  -1 -12  -6 8066.58 394.068  10
  -1  12  -6 7797.08 360.419  16
  -1 -12  -7 2349.27 196.207  10
  -1 -12  -7 2152.00 175.271   4
   1  12   7 2116.73 177.989  16
  -1 -12  -8 11000.8 390.697  10
   1  12   8 10616.7 366.792  16
  -1 -12  -8 9981.60 323.774   4
   1  12   9 1789.10 122.274  16
  -1 -12  -9 1838.81 126.650  10
  -1  12  -9 1760.58 125.210   6
  -1  13   8 8182.83 246.794  16
   1 -13  -8 9232.48 317.313   4
   1 -13  -8 9089.39 319.373  10
   1 -13  -7 122.342 65.3183   4
   1 -13  -7 116.249 56.1367  10
  -1  13   7 180.548 59.8182  16
   1 -13  -6 10159.7 419.636   4
  -1  13   6 10396.0 375.108  16
   1 -13  -6 10125.5 368.274  11
   1 -13  -6 9607.15 402.454  10
  -1  13   6 9923.75 428.511   8
   1  13  -6 10057.9 390.774  16
   1  13  -5 239.163 91.1864  16
  -1  13   5 192.360 61.0191  16
  -1  13   5 203.520 92.7666   8
   1 -13  -5 261.375 92.7004   4
   1 -13  -5 221.304 78.4621  11
   1 -13  -5 185.703 74.1601  10
  -1  13   4 1930.41 214.475   8
  -1 -13   4 1922.84 168.433  11
   1 -13  -4 1842.69 192.415   4
   1 -13  -4 2030.05 199.013  11
   1 -13  -4 1773.90 176.920  10
  -1  13   4 2281.43 192.090  16
   1  13  -4 2010.22 194.037  16
  -1 -13   3 26053.8 731.714   4
  -1  13   3 26933.3 834.398   8
   1 -13  -3 25717.0 786.036   4
  -1 -13   3 25921.9 756.501  11
   1 -13  -3 25630.7 730.836  10
  -1  13   3 26391.6 748.194  16
   1  13  -3 26610.7 769.236  16
  -1  13   2 2617.78 248.310   8
   1 -13  -2 2019.54 200.172   4
  -1 -13   2 2262.63 217.478  11
  -1 -13   2 2126.87 197.880   4
   1  13  -2 2126.85 208.332  16
  -1  13   2 2048.29 193.226  16
  -1 -13   1 802.652 138.980   4
   1 -13  -1 772.946 125.842   4
  -1 -13   1 1371.60 178.992  11
   1  13  -1 837.110 142.759  16
  -1  13   1 1148.29 151.125  16
  -1  13   1 1011.23 158.933   8
   1 -13   0 31223.8 831.996   4
  -1 -13   0 31626.5 929.147  11
  -1 -13   0 32718.8 922.570   4
  -1  13   0 31176.7 888.769   8
  -1  13   0 31698.6 858.950  16
   1  13   0 32348.4 889.678  16
  -1  13  -1 35238.7 916.585  16
   1  13   1 35496.7 942.103  16
  -1  13  -1 34032.3 895.367   8
  -1 -13  -1 35267.3 980.713   4
  -1 -13  -1 35075.1 988.257  11
  -1 -13  -2 490.010 117.927   4
  -1 -13  -2 390.223 90.0417  10
  -1  13  -2 336.224 93.8034  16
  -1 -13  -2 346.818 111.326  11
   1  13   2 285.856 96.6036  16
  -1  13  -3 573.170 109.748  16
  -1 -13  -3 830.252 137.263  11
  -1 -13  -3 614.337 136.016   4
   1 -13   3 522.183 103.319  11
   1  13   3 741.911 131.390  16
  -1 -13  -3 728.518 117.865  10
  -1 -13  -4 7.08118 71.2814   4
  -1 -13  -4-21.8263 59.5566  11
  -1 -13  -4 6.55202 52.0281  10
  -1  13  -4 16.0986 60.7386  16
   1  13   4-11.7857 62.5878  16
   1  13   5 11912.0 440.230  16
  -1 -13  -5 11713.7 422.288  11
  -1 -13  -5 12001.8 463.764   4
  -1 -13  -5 12015.3 451.786  10
  -1  13  -5 12394.9 434.663  16
   1  13   6 369.396 83.9204  16
  -1 -13  -6 572.469 98.6324  10
  -1 -13  -6 344.101 80.3752   4
  -1 -13  -7 5685.08 236.742   4
  -1 -13  -7 5668.11 255.730  10
   1  13   7 5395.77 240.261  16
  -1 -13  -8 62.8360 37.2786  10
   1  13   8 46.5030 31.5561  16
   1 -14  -7 16996.7 399.509  10
   1 -14  -7 19061.0 437.450   4
  -1  14   6 2650.31 176.300   8
   1  14  -6 2838.55 165.274  16
  -1  14   6 2535.82 136.922  16
   1 -14  -6 2641.20 158.833  10
   1 -14  -6 2807.96 176.056   4
  -1  14   5 21364.9 528.607  16
   1 -14  -5 21540.5 590.307   4
   1 -14  -5 20514.7 537.803  10
   1 -14  -5 21140.6 554.909  11
   1  14  -5 22176.2 570.071  16
  -1  14   4 5689.41 304.863   8
   1 -14  -4 5611.86 285.836   4
   1  14  -4 5231.80 264.609  16
   1 -14  -4 5570.99 283.912  11
  -1  14   4 5152.36 246.839  16
   1 -14  -4 4947.43 236.839  10
   1 -14  -3 4425.68 257.632   4
  -1  14   3 4457.83 278.885   8
  -1 -14   3 4669.57 247.411  11
   1 -14  -3 4107.48 260.235  11
  -1  14   3 4221.74 234.495  16
   1  14  -3 4028.37 243.802  16
   1  14  -2 7559.13 345.522  16
  -1  14   2 7739.91 370.977   8
  -1 -14   2 7408.07 324.835   4
   1 -14  -2 7269.92 333.478   4
  -1 -14   2 7860.85 355.296  11
   1 -14  -2 8156.56 381.193  11
  -1  14   2 7716.47 331.266  16
  -1 -14   1 870.155 121.158   4
   1 -14  -1 737.548 104.505   4
  -1  14   1 697.744 105.561  16
  -1 -14   1 729.305 121.722  11
   1 -14  -1 832.542 130.187  11
   1  14  -1 850.223 125.625  16
  -1  14   0 7450.52 333.158  16
  -1  14   0 7261.30 333.039   8
   1 -14   0 7919.32 377.096  11
  -1 -14   0 7469.74 367.781  11
  -1 -14   0 7698.74 360.995   4
   1  14   0 7855.76 357.119  16
  -1  14  -1 19474.2 576.462  16
   1 -14   1 19426.5 618.091  11
  -1 -14  -1 20460.4 641.829  11
  -1 -14  -1 20366.3 631.112   4
   1  14   1 20154.9 606.186  16
  -1 -14  -2 65988.8 1360.35  11
  -1  14  -2 64555.6 1280.36  16
   1  14   2 63509.2 1304.97  16
   1 -14   2 62459.1 1300.85  11
  -1 -14  -2 66330.8 1359.24   4
  -1 -14  -3 8868.20 318.314  10
   1  14   3 9097.60 364.163  16
  -1  14  -3 8655.17 338.391  16
  -1 -14  -3 9077.48 377.155  11
  -1 -14  -3 9474.34 389.741   4
   1 -14   3 8821.31 335.508  11
  -1  14  -4 2606.19 169.668  16
   1  14   4 2321.64 171.650  16
  -1 -14  -4 2704.32 194.447   4
  -1 -14  -4 2351.73 169.464  11
  -1 -14  -4 2570.54 164.372  10
  -1 -14  -5 197.933 50.6461  11
  -1 -14  -5 190.637 59.1202   4
  -1 -14  -5 139.115 49.9445  10
   1  14   5 254.931 63.6786  16
   1  14   6 282.420 53.9794  16
   1  14   6 251.142 60.6365   8
  -1 -14  -6 535.300 68.8029   4
  -1 -14  -6 559.594 68.2322  10
  -1  15   5 59.7524 38.0731   8
   1 -15  -4 14113.3 379.463   4
  -1  15   4 14544.4 412.988   8
   1  15  -4 14580.0 385.390  16
   1 -15  -4 14500.0 383.665  11
  -1  15   3-0.41678 45.8650   8
   1  15  -3 15.0645 42.6180  16
  -1  15   3 27.6918 35.4894  16
   1 -15  -3 28.6776 34.9891   4
   1 -15  -3 45.3509 45.5890  11
  -1  15   2 148.232 47.2621  16
   1  15  -2 105.431 49.3622  16
  -1  15   2 127.280 56.4415   8
   1 -15  -2 102.343 43.4303   4
  -1 -15   2 112.484 45.4919  11
  -1 -15   1 1220.97 108.537   4
  -1  15   1 1036.82 103.441   8
  -1  15   1 1336.77 110.754  16
  -1 -15   1 1380.74 125.443  11
   1  15  -1 1200.28 118.582  16
  -1  15   0 896.584 93.4822  16
  -1 -15   0 1181.18 122.331  11
  -1 -15   0 877.822 99.6871   4
   1  15   0 973.397 108.069  16
  -1 -15  -1 10959.1 363.294   4
  -1 -15  -1 10893.5 369.668  11
  -1  15  -1 10906.7 324.901  16
   1  15   1 11394.4 361.490  16
  -1 -15  -2 4065.30 208.272   4
  -1 -15  -2 3855.59 203.871  11
   1 -15   2 3612.52 177.766  11
  -1  15  -2 3764.89 174.548  16
   1  15   2 3951.94 197.716  16
  -1 -15  -3 18780.4 452.799  11
  -1 -15  -3 18336.6 467.361   4
   1  15   3 18346.4 443.262  16
  -1 -15  -4 9738.61 284.974   4
   1  15   4 9239.20 263.502  16
  -2   0  15 4.79806 35.6197  12
  -2   0  14 5513.53 287.350  12
   2   0 -13 15.6172 50.5309   7
  -2   0  13 76.6051 74.1954  12
  -2   0  12 87843.3 1875.12  12
  -2   0  11-80.2475 79.4582  12
   2   0 -10 269.702 103.848  13
  -2   0  10 482.601 125.773  12
  -2   0   9 40.0683 63.1373   3
   2   0  -9 29.0225 74.4639  13
  -2   0   9 49.3524 76.0853  12
  -2   0   8 5887.32 319.957   3
   2   0  -8 6539.59 369.273  13
  -2   0   7-3.51873 48.1704   3
   2   0  -7 47.7986 48.6850  13
  -2   0   6 9193.45 353.778  14
   2   0  -6 8966.83 376.891  13
  -2   0   6 8987.47 353.237   3
   2   0  -5 12.4182 51.8337  13
  -2   0   5-38.3958 46.9497   3
   2   0  -5 67.1641 25.7967  15
   2   0  -4 7965.94 298.303  13
   2   0  -4 8242.13 210.558  15
  -2   0   4 7871.46 290.448   3
  -2   0   3 73.8445 41.9597   3
   2   0  -3 52.1941 42.6325  13
   2   0  -3 46.7871 21.2454  15
   2   0  -2 72394.4 1248.18  13
   2   0  -2 72591.9 1156.96  15
  -2   0   2 75118.1 1281.00   3
  -2   0   1 13.1862 36.2466   3
   2   0  -1 74.9644 29.2756  15
  -2   0   0 26311.7 574.463   3
  -2   0   0 25425.6 439.590   1
   2   0   1 21.3289 16.9939  14
  -2   0  -1 101.670 28.2525   1
  -2   0  -2 80491.7 1415.33   3
   2   0   2 78834.6 1261.84  14
  -2   0  -2 79832.9 1357.63   1
   2   0   3 9.31466 42.3067   2
  -2   0  -3 14.6354 36.8267   1
  -2   0  -3 3.60403 38.1537   3
   2   0   3 0.63906 22.1254  14
   2   0   4 9193.36 278.643  14
  -2   0  -4 8733.95 346.973   1
   2   0   4 8507.65 349.163   2
   2   0   5 8.91674 28.3603  14
  -2   0  -5 115.321 63.2719   1
   2   0   6 22343.4 703.352   2
   2   0   7-27.9062 61.8291   2
   2   0   8 35868.6 1044.93   2
  -2   0  -8 32627.0 927.939   7
  -2   0  -8 35451.1 1008.58   9
  -2   0  -8 33678.3 999.596   6
  -2   0  -9-8.03321 74.1227   9
  -2   0  -9-2.92721 68.0747   7
  -2   0  -9 97.4709 91.0548   6
  -2   0 -10 5404.51 360.328   6
  -2   0 -10 5311.95 364.854   9
  -2   0 -11 109.731 98.9455   9
  -2   0 -11-53.7268 77.5623   6
   2   0  11 15.8781 63.2741  12
   2   0  12 3759.72 254.390  12
  -2   0 -12 3877.41 234.605   6
  -2   0 -12 3991.57 272.777   9
   2   0  13-47.8361 44.2100  12
  -2   1  15 147.496 45.7031  12
  -2  -1  15 161.026 40.7384  12
  -2  -1  14 14850.0 475.164  12
  -2   1  14 15094.4 496.862  12
  -2  -1  13-81.6793 66.0951  12
  -2   1  13 3.58785 73.3001  12
   2  -1 -13 20.4412 54.5947   7
  -2  -1  12 36970.4 1042.52  12
  -2   1  12 39874.8 1090.82  12
  -2   1  11 87567.5 1923.65  12
  -2  -1  11 91334.2 1918.92  12
   2  -1 -10 3145.76 288.938  13
   2   1 -10 2619.83 265.428  13
  -2   1  10 2831.31 268.824  12
  -2  -1  10 2994.22 268.211  12
  -2   1  10 2451.25 234.847   3
  -2   1   9 7328.11 391.038   3
   2   1  -9 7270.63 421.704  13
  -2   1   9 7133.10 391.050  14
  -2   1   9 7253.82 406.750  12
  -2  -1   9 7160.98 397.804  12
   2  -1  -9 7295.51 425.110  13
   2   1  -8 8664.38 432.496  13
  -2  -1   8 8932.75 377.557   3
   2  -1  -8 8948.31 436.324  13
  -2   1   8 9552.43 422.602  14
  -2   1   8 9304.97 422.894   3
   2   1  -7 111333. 2084.54  13
  -2   1   7 112713. 2024.98  14
  -2   1   7 114469. 2057.32   3
  -2  -1   7 109728. 1966.86   3
   2  -1  -7 106077. 2067.94  13
   2   1  -6 192128. 3040.05  15
  -2   1   6 199650. 3174.56  14
   2  -1  -6 196434. 3235.28  13
   2   1  -6 192260. 3219.11  13
  -2   1   6 199361. 3224.19   3
  -2  -1   6 193082. 3137.58   3
  -2   1   5 111134. 1888.90  14
   2  -1  -5 109711. 1953.92  13
   2   1  -5 110064. 1934.51  13
  -2   1   5 112957. 1948.31   3
  -2  -1   5 111954. 1750.35   2
  -2  -1   5 110424. 1885.63   3
   2   1  -5 110871. 1797.99  15
  -2   1   4 33067.5 730.629   3
  -2   1   4 32226.0 668.783  14
   2   1  -4 31176.9 700.153  13
  -2  -1   4 31709.2 681.754   3
   2  -1  -4 31965.0 729.357  13
   2   1  -4 31964.0 621.677  15
  -2  -1   4 31976.5 570.342   2
  -2   1   3 17670.6 404.254  14
   2  -1  -3 17829.5 465.446  13
   2   1  -3 18473.2 446.425  13
   2   1  -3 18050.2 391.753  15
  -2   1   3 17767.9 467.770   3
  -2  -1   3 17396.9 441.624   3
   2  -1  -2 304918. 4660.94  13
  -2   1   2 306436. 4672.64   3
   2   1  -2 301858. 4573.85  15
  -2  -1   2 310187. 4499.82   1
   2  -1  -2 307068. 4477.73  15
  -2  -1   2 318379. 4664.81   3
   2   1  -2 315823. 4619.64  13
   2  -1  -1 275275. 4027.67  13
   2   1  -1 266149. 3972.69  15
  -2   1   1 276758. 4047.66   3
   2   1  -1 275910. 3956.58  13
  -2  -1   1 275881. 3879.99   1
  -2  -1   1 280853. 4048.55   3
   2  -1   0 14.1689 20.1116   2
   2   1   0 23.4009 18.8323  13
  -2  -1   0 26.8634 19.1028   1
  -2  -1   0 5.94445 32.7045   3
  -2   1   0 45.9956 40.3006   3
  -2  -1  -1 51376.9 985.008   3
   2   1   1 50744.9 886.527  14
   2  -1   1 53282.9 913.432   2
  -2  -1  -1 50304.8 893.051   1
  -2   1  -1 50918.2 964.702   3
  -2   1  -2 15276.1 412.277   3
  -2  -1  -2 14298.3 419.046   3
   2   1   2 14632.3 347.232  14
   2  -1   2 14786.3 390.561   2
  -2  -1  -2 14180.5 375.847   1
  -2   1  -3 18063.6 484.196   3
   2   1   3 16722.4 415.759  14
   2  -1   3 17449.3 351.054  14
   2  -1   3 17099.6 478.707   2
  -2  -1  -3 16812.1 464.669   1
   2  -1   4 166.354 64.5071   2
   2   1   4 208.076 49.5825  14
  -2  -1  -4 251.079 68.2928   1
  -2  -1  -5 214668. 3582.84   1
   2  -1   5 220647. 3585.74   2
   2   1   5 211530. 3580.72   2
   2   1   5 219672. 3428.77  14
  -2  -1  -6 5576.23 334.262   1
   2   1   6 5959.25 340.634   2
   2   1   6 5677.62 271.359  14
   2  -1   6 6052.77 337.988   2
   2   1   7 15955.1 622.453   2
   2  -1   7 15902.5 615.160   2
  -2  -1  -7 16382.5 638.589   1
  -2   1  -7 15581.2 617.662   6
  -2   1  -7 16186.8 618.152   9
   2   1   8 3350.66 292.570   2
  -2  -1  -8 3076.00 263.469   7
   2  -1   8 3567.01 299.243   2
  -2   1  -8 3579.57 300.116   6
  -2  -1  -8 2869.47 268.092   6
  -2  -1  -8 3158.17 273.610   9
  -2   1  -8 3398.34 292.680   9
  -2  -1  -9 4960.86 334.428   7
  -2  -1  -9 4919.11 347.336   6
  -2   1  -9 4667.24 347.927   6
  -2  -1  -9 4770.89 342.152   9
  -2   1  -9 4606.03 344.407   9
  -2  -1 -10 406.974 121.614   9
  -2   1 -10 496.340 127.972   9
  -2  -1 -10 451.441 108.316   7
  -2  -1 -10 404.834 109.893   6
  -2   1 -10 546.873 133.488   6
  -2  -1 -11 12993.2 514.187   6
  -2  -1 -11 13372.4 506.406   7
   2   1  11 13563.8 539.727  12
  -2   1 -11 13004.1 539.900   6
  -2  -1 -11 13016.7 554.368   9
  -2   1 -11 13622.7 572.148   9
  -2   1 -12 52.8664 67.4912   9
   2   1  12 62.4432 61.6417  12
   2  -1  12 21.4719 61.2611  12
   2   1  13 2.13444 39.5039  12
   2  -1  13-31.4315 44.9126  12
  -2   2  15 5401.57 215.072  12
   2  -2 -14 5353.73 254.248   7
  -2   2  14 5942.74 297.123  12
  -2  -2  14 5844.47 270.528  12
   2  -2 -13 40917.6 1018.28   7
  -2   2  13 42114.0 1057.74  12
  -2  -2  13 40560.2 1003.66  12
  -2   2  12 49.0401 79.4884  12
  -2  -2  12 27.6292 65.8613  12
  -2   2  11 903.528 159.717  12
  -2  -2  11 848.918 150.124  12
   2  -2 -10 2255.83 247.711  13
  -2   2  10 2013.04 223.851   3
   2   2 -10 2238.44 244.484  13
  -2   2  10 2191.51 225.366  14
  -2   2  10 2153.05 231.436  12
  -2  -2  10 2385.99 237.920  12
  -2   2   9 116173. 2211.33  14
   2  -2  -9 112167. 2268.81  13
   2   2  -9 110029. 2259.43  13
  -2   2   9 116528. 2255.10  12
  -2  -2   9 110986. 2190.54  12
  -2   2   9 111291. 2219.52   3
  -2   2   8 31469.4 853.198  14
   2   2  -8 29896.2 883.243  13
   2  -2  -8 29703.7 877.172  13
  -2   2   8 29373.3 857.520   3
   2   2  -7 18365.0 512.927  15
  -2   2   7 18488.9 576.671  14
   2   2  -7 18492.9 612.630  13
  -2   2   7 18206.9 606.220   3
  -2  -2   7 17501.4 500.332   3
   2  -2  -7 17924.4 609.848  13
   2   2  -6 351.666 78.9076  13
   2  -2  -6 277.879 79.9841  13
   2   2  -6 265.002 61.5709  15
  -2   2   6 243.622 64.4238  14
  -2   2   6 333.117 87.2070   3
  -2  -2   6 301.406 57.3677   2
  -2  -2   6 197.494 53.7892   3
   2   2  -5 9287.34 297.156  15
  -2   2   5 8165.57 301.183  14
   2   2  -5 8112.42 325.021  13
   2  -2  -5 8363.97 274.169   1
   2  -2  -5 8256.03 342.772  13
  -2   2   5 8545.95 349.034   3
  -2  -2   5 8131.99 265.329   2
  -2  -2   5 7797.68 285.662   3
  -2   2   4 331.622 72.1121   3
   2   2  -4 353.424 60.2814  15
  -2   2   4 384.922 60.7539  14
   2  -2  -4 325.957 74.3474  13
   2   2  -4 302.433 62.8151  13
   2  -2  -4 278.093 42.5068   1
  -2  -2   4 303.418 59.6401   3
  -2  -2   4 332.974 48.9614   2
  -2   2   3 29846.6 565.428  14
   2   2  -3 28414.8 602.708  13
  -2  -2   3 28753.6 607.561   3
  -2   2   3 29269.6 659.470   3
   2  -2  -3 29016.0 654.830  13
   2   2  -3 28502.3 585.782  15
  -2   2   2 7932.83 199.626  14
   2   2  -2 7399.31 226.550  13
   2  -2  -2 7739.80 279.403  13
   2   2  -2 7690.51 245.109  15
  -2   2   2 7055.74 266.770   3
  -2  -2   2 7446.65 254.713   3
   2   2  -1 58615.8 1035.20  15
   2   2  -1 58277.7 962.264  13
  -2  -2   1 59658.4 988.182   1
   2  -2  -1 58780.0 906.100   2
  -2   2   1 58120.4 1072.90   3
  -2  -2   1 59214.1 1067.40   3
  -2  -2   0 15627.0 416.747   3
   2   2   0 16014.6 396.734  15
   2  -2   0 15797.7 335.095   2
  -2  -2   0 15766.9 361.697   1
   2   2   0 14799.0 293.554  13
  -2   2   0 15182.2 403.072   3
  -2  -2  -1 162209. 2554.22   3
   2   2   1 152549. 2325.40  13
   2  -2   1 153544. 2454.33   2
  -2  -2  -1 156324. 2474.90   1
  -2   2  -1 164390. 2519.26   3
  -2   2  -2 41597.9 837.433   3
  -2  -2  -2 40479.4 831.687   1
   2  -2   2 43605.7 834.947   2
  -2  -2  -2 41974.5 881.899   3
   2   2   2 41282.7 809.382  14
   2   2   3 1832.71 129.018  14
  -2  -2  -3 2112.43 150.188   1
   2  -2   3 1949.00 145.493   2
  -2   2  -3 1947.90 140.024   3
  -2  -2  -4 2232.71 172.883   1
   2   2   4 2027.91 144.485  14
   2  -2   4 2321.09 176.638   2
   2   2   5 23205.0 607.152  14
   2  -2   5 23911.3 685.915   2
  -2  -2  -5 23749.4 689.285   1
  -2  -2  -6 7089.75 382.031   1
   2   2   6 7143.08 323.421  14
   2  -2   6 6765.13 364.058   2
   2   2   7 506.517 122.070   2
  -2   2  -7 731.125 131.669   9
   2   2   7 605.063 102.990  14
  -2  -2  -7 356.081 98.4872   7
  -2  -2  -7 677.074 130.184   1
  -2   2  -7 508.553 121.580   6
   2  -2   7 684.333 133.974   2
   2   2   8 2233.62 243.557   2
  -2  -2  -8 2322.86 237.481   7
  -2  -2  -8 2396.19 261.674   1
  -2  -2  -8 2338.14 240.619   6
  -2   2  -8 2384.84 249.902   6
  -2  -2  -8 2369.28 239.619   9
   2  -2   8 2244.83 241.042   2
  -2   2  -8 2195.54 237.541   9
  -2   2  -9 7173.33 434.407   6
  -2  -2  -9 7548.87 422.421   6
  -2  -2  -9 6825.43 408.307   7
  -2  -2  -9 7895.68 435.835   9
  -2   2  -9 7151.73 436.352   9
  -2   2 -10 25365.1 849.052   9
  -2  -2 -10 24803.7 817.306   9
  -2  -2 -10 24915.1 805.973   7
   2   2  10 24078.4 771.869  12
  -2  -2 -10 24711.2 787.035   6
  -2   2 -10 23546.4 820.268   6
  -2   2 -11 599.652 136.407   9
  -2  -2 -11 333.560 93.5733   7
   2   2  11 595.818 117.549  12
  -2   2 -11 412.738 110.993   6
  -2  -2 -11 656.191 128.694   9
  -2  -2 -12 13524.9 454.119   7
   2   2  12 12774.3 448.674  12
   2  -2  12 13762.4 505.856  12
  -2   2 -12 13481.9 477.232   6
  -2   2 -12 14261.3 522.977   9
   2   2  13 4273.07 184.796  12
   2  -2  13 5073.66 243.746  12
  -2   3  14 3831.29 226.161  12
  -2  -3  14 3612.55 191.401  12
   2  -3 -14 3572.45 208.142   7
  -2  -3  13 3506.90 230.756  12
   2  -3 -13 3133.31 243.565   7
  -2   3  13 3237.38 248.898  12
  -2  -3  12 7823.24 394.277  12
  -2   3  12 8037.27 429.714  12
  -2   3  11 244.356 101.538  12
  -2  -3  11 72.4849 69.1730  12
  -2   3  10 82761.7 1825.75  12
  -2  -3  10 82750.4 1750.13  12
  -2   3   9 910.676 161.167   3
  -2   3   9 602.968 126.614  14
   2   3  -9 656.921 135.814  13
  -2   3   9 950.220 162.286  12
  -2  -3   9 631.046 135.704  12
   2  -3  -9 763.733 146.574  13
   2   3  -8 9169.57 388.218  15
  -2   3   8 10087.5 440.767  14
   2  -3  -8 9478.35 464.043  13
  -2   3   8 10076.5 470.475  12
  -2   3   8 10486.7 483.937   3
   2   3  -8 9228.65 453.940  13
   2   3  -7 93.4621 55.0411  13
   2   3  -7 198.313 67.1512  15
  -2   3   7 34.5749 53.1264   3
  -2   3   6 67579.2 1311.00  14
   2   3  -6 67697.6 1376.73  13
  -2   3   6 67629.2 1400.58   3
  -2  -3   6 65516.7 1259.07   2
   2   3  -6 66669.8 1283.84  15
   2  -3  -6 67665.0 1397.18  13
  -2   3   5 1554.09 126.749  14
   2   3  -5 1881.07 154.437  13
   2  -3  -5 1779.82 162.671  13
  -2   3   5 1644.34 159.632   3
  -2  -3   5 1634.37 123.934   2
  -2  -3   5 1513.77 113.089   3
   2  -3  -5 1553.72 116.396   1
   2   3  -5 1804.05 137.145  15
   2   3  -4 109689. 1853.78  15
   2  -3  -4 111341. 1769.66   1
   2   3  -4 105595. 1868.18  13
   2  -3  -4 110574. 1950.31  13
  -2  -3   4 110117. 1825.56   2
  -2  -3   4 110588. 1812.20   3
  -2   3   4 109375. 1814.72  14
  -2   3   3 27299.2 551.835  14
   2  -3  -3 28138.5 516.632   1
  -2   3   3 28276.5 671.255   3
   2   3  -3 27365.8 593.874  13
   2   3  -3 26898.1 605.846  15
   2  -3  -3 28794.5 677.851  13
  -2  -3   3 26318.0 582.624   3
  -2   3   2 46086.9 756.875  14
   2   3  -2 43760.4 793.041  13
   2   3  -2 44271.1 859.222  15
   2  -3  -2 45280.3 922.051  13
  -2   3   2 44104.8 901.672   3
   2  -3  -2 44026.6 735.759   1
  -2  -3   2 45073.5 854.057   3
  -2  -3   1 304316. 4569.38   3
  -2  -3   1 307986. 4532.34   1
   2   3  -1 298791. 4562.26  15
   2   3  -1 298829. 4401.43  13
   2  -3  -1 301388. 4413.52   1
  -2   3   1 298379. 4577.72   3
   2  -3  -1 301139. 4423.44   2
  -2  -3   0 44107.1 842.448   1
   2  -3   0 42767.0 787.391   2
   2   3   0 45842.5 873.931  15
  -2  -3   0 44382.8 875.568   3
  -2   3   0 43836.2 854.367   3
  -2  -3  -1 59858.3 1134.03   3
   2   3   1 60627.0 1118.61  15
   2  -3   1 59536.5 1062.29   2
  -2  -3  -1 57236.0 1094.26   1
  -2   3  -1 59835.1 1086.28   3
  -2   3  -2 40962.2 840.714   3
   2   3   2 43518.7 869.465  14
   2  -3   2 42332.3 852.696   2
  -2  -3  -2 42704.2 878.483   1
  -2   3  -3 116376. 1941.91   3
   2  -3   3 116819. 1998.08   2
   2   3   3 116134. 1978.58  14
  -2  -3  -3 115749. 2019.29   1
   2   3   4 23280.6 607.289  14
   2  -3   4 22437.5 629.740   2
  -2  -3  -4 22112.3 632.558   1
   2   3   5 71006.3 1396.16  14
  -2  -3  -5 69823.6 1471.51   1
   2  -3   5 73192.9 1472.52   2
   2   3   6 18770.5 584.288  14
  -2  -3  -6 17465.3 642.922   1
   2  -3   6 18347.8 641.619   2
   2   3   7 161.421 90.8679   2
  -2   3  -7 118.686 77.7748   9
   2  -3   7 77.4718 76.5839   2
  -2  -3  -7 265.835 100.556   6
   2   3   7 98.9617 62.3986  14
  -2  -3  -7 85.9368 57.8109   7
  -2  -3  -7 172.667 90.4455   1
   2   3   8 9034.21 488.334   2
  -2  -3  -8 7542.66 422.728   6
   2   3   8 7275.12 386.957  14
  -2  -3  -8 7755.90 468.965   1
  -2  -3  -8 7632.58 438.469   7
   2  -3   8 7308.05 438.467   2
  -2   3  -8 8488.71 472.484   6
  -2  -3  -8 7785.51 418.844   9
  -2   3  -8 8227.94 457.172   9
  -2  -3  -9 48195.9 1261.02   7
   2   3   9 46140.5 1158.88  12
  -2  -3  -9 47059.6 1208.49   6
  -2   3  -9 47758.2 1279.56   6
  -2  -3  -9 49471.8 1228.49   9
  -2   3  -9 49435.6 1287.14   9
  -2  -3 -10 2232.53 230.332   7
   2   3  10 2649.77 225.942  12
  -2   3 -10 2214.20 236.169   6
  -2  -3 -10 2231.78 222.935   9
  -2   3 -10 2508.61 256.485   9
  -2  -3 -11 28728.8 829.813   7
  -2   3 -11 28359.3 847.734   6
   2   3  11 27081.0 753.181  12
  -2   3 -11 29585.0 869.864   9
   2  -3  12 1363.43 157.132  12
  -2  -3 -12 1071.43 127.054   7
  -2   3 -12 1289.53 141.960   6
  -2   3 -12 1345.45 156.715   9
   2  -3  13 26.5431 43.0488  12
   2  -4 -14 1023.45 111.026   7
  -2   4  14 1017.53 111.963  12
   2  -4 -13 2568.24 213.663   7
  -2  -4  13 2459.56 174.165  12
  -2   4  13 2353.81 202.981  12
  -2   4  12 1612.16 190.255  12
  -2  -4  12 1847.13 177.876  12
  -2   4  11 64143.7 1479.19  12
  -2  -4  11 61144.1 1357.75  12
  -2   4  10 16531.2 664.308  12
   2  -4 -10 16939.6 642.739   4
  -2  -4  10 16685.2 603.372  12
  -2   4   9 17858.1 684.481  12
  -2   4   9 18229.7 665.468  14
  -2   4   9 17520.5 705.642   3
   2  -4  -9 18133.7 700.396  13
   2   4  -8 30597.4 835.303  15
  -2   4   8 32214.1 884.430  14
   2  -4  -8 31832.4 938.927  13
  -2   4   8 33407.5 969.361   3
  -2   4   8 31167.6 922.930  12
  -2   4   7 52274.6 1143.92  14
   2  -4  -7 50208.9 1215.49  13
   2   4  -7 50756.2 1193.28  13
  -2   4   7 52816.6 1247.11   3
   2   4  -7 52789.2 1139.67  15
   2   4  -6 3179.15 210.706  15
  -2   4   6 3165.23 205.649  14
   2  -4  -6 3356.68 244.120  13
   2   4  -6 3454.51 234.039  13
  -2   4   6 3443.58 249.591   3
  -2  -4   6 3166.91 205.128   2
  -2   4   5 10738.1 369.639  14
   2  -4  -5 12736.1 470.373  13
   2   4  -5 11922.2 405.485  15
  -2   4   5 12552.9 465.769   3
  -2  -4   5 11394.2 392.465   2
   2   4  -5 12359.2 417.962  13
   2  -4  -4 7239.68 250.476   1
  -2   4   4 6974.15 260.152  14
   2   4  -4 6674.76 274.406  13
   2  -4  -4 7456.97 329.916  13
  -2  -4   4 6685.10 283.577   2
   2   4  -4 7890.11 309.004  15
  -2  -4   3 971.219 87.5961   3
  -2   4   3 1385.36 95.0157  14
   2  -4  -3 1160.63 125.835  13
   2   4  -3 1303.52 101.293  13
   2   4  -3 1234.17 117.883  15
  -2   4   3 1116.99 124.262   3
   2  -4  -3 1096.61 85.4272   1
   2   4  -2 50095.3 977.069  15
  -2   4   2 49762.6 835.885  14
   2  -4  -2 50508.8 870.262   1
   2  -4  -2 50152.3 1027.90  13
  -2   4   2 51228.8 1004.41   3
  -2  -4   1 10146.4 330.860   1
   2  -4  -1 10027.3 274.573   1
   2   4  -1 11001.5 348.553  15
  -2   4   1 10365.3 336.053   3
   2  -4  -1 10293.0 273.232   2
  -2  -4   1 10149.2 321.205   3
  -2  -4   0 58711.4 1096.36   3
  -2  -4   0 58163.8 1093.13   1
   2  -4   0 57230.7 1019.80   2
  -2   4   0 55413.2 1062.88   3
   2   4   0 57895.4 1099.17  15
   2   4   1 86841.1 1527.81  15
   2  -4   1 84144.5 1463.03   2
  -2  -4  -1 86300.4 1525.48   1
  -2   4  -1 82173.4 1456.64   3
  -2   4  -2 21647.2 524.830   3
   2  -4   2 21887.2 559.406   2
   2   4   2 21651.0 582.057  14
  -2  -4  -2 22521.4 596.781   1
  -2  -4  -3 27714.6 725.603   1
   2   4   3 29237.4 719.897  15
  -2   4  -3 28321.9 629.646   3
   2   4   3 28522.6 711.879  14
   2  -4   3 28002.4 703.137   2
  -2  -4  -4 18157.0 587.859   1
   2   4   4 18447.1 557.894  14
   2  -4   4 17528.8 559.656   2
   2   4   5 63378.1 1316.24  14
  -2  -4  -5 60915.4 1366.73   1
   2  -4   5 62709.2 1349.50   2
   2   4   6 37741.7 958.278  14
  -2  -4  -6 37446.2 1026.59   7
   2  -4   6 38678.4 1014.21   2
  -2  -4  -6 37262.7 1031.55   1
  -2   4  -7 257.194 108.977   9
   2  -4   7 243.571 99.1555   2
   2   4   7 155.376 74.8623  14
  -2  -4  -7 127.877 87.4026   1
  -2  -4  -7 308.976 112.003   7
  -2  -4  -7 110.471 85.7681   6
  -2  -4  -7 428.279 105.665  10
   2  -4   8 21144.7 777.582   2
  -2  -4  -8 18718.5 769.678   1
   2   4   8 19730.7 766.171   2
  -2  -4  -8 20405.8 756.393   7
   2   4   8 19012.2 679.406  14
  -2  -4  -8 20675.9 715.226   6
  -2   4  -8 20164.2 746.458   9
  -2  -4  -9 10805.4 531.338   7
  -2   4  -9 10937.9 543.197   6
  -2  -4  -9 10752.7 485.747   9
  -2   4  -9 10831.0 530.663   9
  -2  -4 -10 11918.3 542.132   7
  -2   4 -10 12013.1 550.985   6
  -2   4 -10 12347.8 552.683   9
  -2   4 -11 1069.28 154.933   9
  -2  -4 -11 835.219 132.858   7
  -2   4 -11 855.127 143.828   6
  -2  -4 -12 1121.82 127.790   7
   2  -4  12 1474.81 154.073  12
  -2   4 -12 1200.92 137.169   6
  -2   4 -12 1275.64 142.931   9
   2  -4  13 843.259 91.8550  12
   2  -5 -14 10780.6 351.109   7
  -2   5  14 10427.9 332.506  12
   2  -5 -13 111.187 68.2164   7
  -2   5  13 138.088 70.9050  12
  -2   5  12 1236.24 162.279  12
   2  -5 -12 1438.45 182.109   7
  -2   5  11 797.139 146.407  12
   2  -5 -11 759.045 132.006   4
   2  -5 -10 3442.77 281.054   4
  -2   5  10 2783.42 262.233  12
  -2   5   9 4297.44 325.596  12
  -2   5   9 4660.77 319.993  14
   2  -5  -9 4380.17 333.622  13
   2  -5  -9 4666.68 333.072   4
  -2   5   9 4782.63 361.332   3
   2   5  -8 7636.00 388.875  15
  -2   5   8 7567.49 391.303  14
   2  -5  -8 7174.64 415.447  13
  -2   5   8 7887.81 449.069   3
  -2   5   8 7631.77 424.480  12
  -2   5   7 20608.5 709.580  12
  -2   5   7 21098.1 652.995  14
   2  -5  -7 22235.0 733.875  13
  -2   5   7 21609.7 740.901   3
  -2  -5   7 21651.1 662.795   2
   2   5  -7 22079.7 678.162  15
  -2  -5   6-118.290 58.1253   2
  -2   5   6-24.7381 38.6596  14
   2  -5  -6-24.7298 52.2502  13
  -2   5   6 79.2481 63.5591   3
   2   5  -6 64.1747 59.3761  15
  -2   5   5 1087.37 146.789   3
   2   5  -5 854.768 115.273  15
   2  -5  -5 1002.49 137.324  13
  -2   5   5 1311.98 125.896  14
  -2  -5   5 1114.91 130.143   2
  -2   5   4 12813.6 379.659  14
   2  -5  -4 11869.6 450.433  13
  -2   5   4 11914.1 450.966   3
  -2  -5   4 11448.4 418.073   2
   2   5  -4 11725.0 422.359  15
   2  -5  -3 76959.0 1481.49  13
  -2   5   3 72847.8 1292.23  14
   2   5  -3 73980.7 1417.98  15
  -2   5   3 76731.4 1459.86   3
   2  -5  -3 76982.1 1328.01   1
   2  -5  -2 76169.3 1439.51  13
  -2   5   2 73951.2 1383.93   3
   2  -5  -2 73344.9 1289.11   1
   2   5  -2 71548.0 1372.83  15
  -2  -5   1 46038.4 960.904   1
   2  -5  -1 43575.6 869.896   1
  -2   5   1 45245.0 929.208   3
   2  -5  -1 45114.6 862.181   2
  -2  -5   0 132824. 2267.75   1
   2   5   0 135120. 2256.70  15
   2  -5   0 135401. 2178.05   2
  -2   5   0 130196. 2188.65   3
   2   5   1 38910.0 854.803  15
  -2  -5  -1 37481.3 862.807   1
   2  -5   1 37947.2 810.567   2
  -2   5  -1 35998.2 760.393   3
   2  -5   2 42.1577 43.0036   2
  -2  -5  -2 20.4066 47.0500   1
  -2   5  -2 67.0885 36.6238   3
   2   5   2 75.6331 51.2528  15
   2   5   2 25.5154 47.2770  14
   2   5   3 103339. 1872.49  15
   2   5   3 99656.0 1864.29  14
   2  -5   3 102494. 1852.76   2
  -2  -5  -3 98231.1 1889.02   1
   2   5   4 1606.55 162.622  15
  -2  -5  -4 1720.41 180.730   1
   2   5   4 1656.01 165.712  14
   2  -5   4 2068.90 185.122   2
   2   5   5 15103.9 548.630  15
   2   5   5 14660.2 542.324  14
  -2  -5  -5 14413.3 569.859   1
   2  -5   5 14097.1 547.427   2
   2   5   6 23345.3 740.237  14
  -2  -5  -6 23751.8 789.423   7
  -2  -5  -6 24321.7 813.987   1
   2  -5   6 23970.5 782.716   2
  -2  -5  -6 23046.6 755.950   6
   2   5   6 22747.7 739.791  15
  -2  -5  -6 24011.6 768.288  10
  -2   5  -6 24079.7 783.681   9
   2   5   7 81168.9 1737.60  14
  -2  -5  -7 82744.7 1824.74   7
  -2  -5  -7 81163.6 1746.15   6
   2  -5   7 85376.8 1834.80   2
   2   5   7 82160.9 1753.04  15
  -2  -5  -7 82842.3 1759.69  10
  -2  -5  -7 81979.3 1862.42   1
  -2   5  -7 85124.7 1814.67   9
  -2   5  -8 100.599 76.0534   9
  -2  -5  -8 187.583 86.7204  10
  -2  -5  -8 198.950 102.454   7
  -2  -5  -9 76193.8 1709.62   7
  -2   5  -9 75553.2 1727.23   6
  -2  -5  -9 73130.4 1552.85  10
  -2   5  -9 74177.2 1676.08   9
  -2  -5 -10 2401.49 236.897   7
  -2   5 -10 2742.76 256.317   6
  -2   5 -10 2747.98 250.565   9
  -2  -5 -11 12424.0 492.504   7
  -2   5 -11 12139.4 495.676   6
  -2   5 -11 11986.3 482.579   9
  -2   5 -12 25.7952 48.6735   9
  -2  -5 -12-1.99634 44.7840   7
   2  -5  12 61.6085 53.4006  12
  -2   5 -12 54.0418 53.5466   6
   2  -5  13 3771.91 163.763  12
   2  -6 -14 2314.23 135.322   7
  -2   6  13 361.000 75.5703  12
   2  -6 -13 525.089 95.8074   7
  -2   6  12 2603.54 212.287  12
   2  -6 -12 2810.64 238.032   7
   2  -6 -11 297.935 91.3595   4
  -2   6  11 480.683 116.735  12
  -2   6  10 111.806 74.0407  12
   2  -6 -10 25.3583 65.5745   4
   2  -6  -9 3338.52 291.168   4
  -2   6   9 3289.89 280.706  12
   2   6  -8 9626.93 458.658  15
  -2   6   8 9690.35 454.080  14
   2  -6  -8 10010.5 497.403  13
  -2   6   8 9765.98 483.055  12
   2  -6  -8 9184.71 486.831   4
  -2   6   8 9244.26 504.711   3
  -2   6   7 724.733 145.283   3
  -2  -6   7 683.565 125.195   2
   2   6  -7 523.152 120.372  15
  -2   6   7 465.850 107.560   8
  -2   6   7 541.568 109.965  14
  -2   6   7 421.987 110.655  12
   2  -6  -7 517.128 118.629  13
   2   6  -7 534.006 113.405  16
  -2  -6   6 775.431 124.442   2
   2   6  -6 628.952 115.298  15
  -2   6   6 862.601 117.818  14
   2  -6  -6 930.525 143.474  13
  -2   6   6 822.910 139.489   3
   2  -6  -5 16505.8 593.962  13
   2   6  -5 16400.2 558.889  15
  -2   6   5 16130.1 501.724  14
  -2   6   5 16534.8 591.194   3
  -2  -6   5 16080.7 563.122   2
  -2   6   4 15515.5 450.402  14
   2  -6  -4 14949.2 536.948  13
   2   6  -4 14187.4 509.849  15
  -2   6   4 14854.3 531.538   3
  -2  -6   4 15587.1 528.123   2
  -2   6   3 706.532 107.672   3
   2  -6  -3 873.429 125.161  13
   2   6  -3 733.836 109.575  15
   2   6  -2 4039.04 239.501  15
  -2  -6   2 4286.11 249.725   1
   2  -6  -2 4495.28 220.931   1
   2  -6  -2 4470.68 265.927  13
  -2   6   2 4292.56 239.276   3
  -2  -6   1 10003.9 390.809   1
   2  -6  -1 9702.46 341.257   1
  -2   6   1 9673.16 353.063   3
   2   6  -1 9185.54 369.830  15
  -2  -6   0 7710.64 346.987   1
  -2   6   0 7342.68 287.392   3
   2  -6   0 7214.88 296.110   2
   2   6   1 69540.5 1361.71  15
  -2  -6  -1 68094.5 1391.11   1
   2  -6   1 65922.0 1312.45   2
   2   6   2 21707.3 651.437  14
   2   6   2 20934.7 624.571  15
  -2  -6  -2 21124.5 660.767   1
   2  -6   2 22020.9 622.461   2
   2   6   3 60814.0 1299.83  15
   2   6   3 60841.0 1327.22  14
   2  -6   3 60056.5 1290.43   2
  -2  -6  -3 60642.1 1346.25   1
  -2  -6  -4 24843.9 786.982   1
   2   6   4 24870.3 742.015  15
   2   6   4 25736.9 765.974  14
   2  -6   4 25620.5 757.204   2
   2   6   5 22303.4 711.003  15
  -2  -6  -5 20973.3 744.137   1
   2   6   5 22091.8 720.837  14
  -2  -6  -5 20729.3 721.702   7
   2  -6   5 22343.0 733.406   2
  -2  -6  -5 21718.9 736.620  10
  -2   6  -5 22038.2 730.890   9
   2   6   6 270658. 4573.79  14
   2   6   6 272580. 4546.06  15
  -2  -6  -6 270324. 4542.92   6
   2  -6   6 274964. 4623.58   2
  -2  -6  -6 272251. 4623.19   7
  -2  -6  -6 272750. 4596.92  10
  -2   6  -6 277069. 4591.93   9
  -2  -6  -6 276053. 4678.70   1
   2   6   7 33471.2 964.882  15
   2   6   7 32657.5 962.719  14
  -2  -6  -7 32420.9 1001.65   7
   2  -6   7 33193.8 1016.74   2
  -2  -6  -7 34211.4 987.065  10
  -2   6  -7 33167.4 982.855   9
  -2  -6  -8 74939.5 1631.42  10
  -2  -6  -8 72836.3 1695.43   7
  -2   6  -8 74268.9 1663.14   9
  -2   6  -9 397.815 117.715   9
  -2  -6  -9 425.993 120.464   7
  -2   6  -9 311.201 115.067   6
  -2  -6  -9 427.029 105.882  10
  -2  -6 -10 74877.0 1606.94   7
  -2   6 -10 74183.9 1622.98   6
  -2   6 -10 73239.7 1565.41   9
  -2  -6 -11 2703.19 213.228   7
  -2   6 -11 2869.16 223.067   6
  -2   6 -11 2404.20 192.393   9
  -2  -6 -12 5504.85 248.993   7
   2  -6  12 5260.09 238.587  12
  -2   6 -12 5357.51 246.575   6
  -2   6 -12 4809.71 217.875   9
  -2   7  13 1440.50 107.229  12
   2  -7 -13 1911.34 148.851   7
   2  -7 -12 173.603 77.0652   7
  -2   7  12 123.521 62.6712  12
  -2   7  11 1465.13 165.566  12
   2  -7 -11 1284.56 154.164   4
   2  -7 -11 1329.67 174.082   7
   2  -7 -11 1295.10 149.229  10
  -2   7  10 474.253 121.892  12
   2  -7 -10 554.075 124.325   4
   2  -7  -9 2417.64 251.105   4
  -2   7   9 3323.34 273.978  12
   2   7  -8 26263.9 791.376  16
   2  -7  -8 25151.0 863.573   4
  -2   7   8 26570.7 843.231  12
  -2   7   8 26725.4 826.170   8
   2   7  -7 2370.84 219.840  16
   2   7  -7 2355.81 229.906  15
   2  -7  -7 2431.96 242.562  13
   2  -7  -7 2361.74 248.424   4
  -2   7   7 2478.02 246.322   8
  -2   7   7 2398.91 239.077  12
  -2   7   7 2547.86 256.481   3
  -2  -7   7 2257.49 230.011   2
  -2   7   6 458.133 116.967   3
   2   7  -6 454.506 104.663  16
  -2   7   6 497.542 125.623   8
   2  -7  -6 403.345 114.044  13
   2   7  -6 364.936 103.329  15
   2  -7  -6 403.914 126.838   4
  -2  -7   6 444.352 114.378   2
  -2   7   6 279.993 91.2873  12
   2  -7  -5 42835.5 1101.55  13
   2   7  -5 41210.1 1050.86  15
   2  -7  -5 42302.2 1112.85   4
  -2   7   5 43685.2 1096.62   3
  -2  -7   5 40110.8 1055.54   2
  -2   7   4 750.018 124.240   3
   2   7  -4 618.788 116.166  15
   2  -7  -4 456.171 99.1462  13
   2   7  -3 7779.06 372.898  15
  -2   7   3 7882.18 367.162   3
   2  -7  -3 7645.01 382.741  13
   2  -7  -2 61366.6 1314.80  13
   2   7  -2 57145.6 1259.29  15
  -2  -7   2 59388.3 1299.53   1
  -2   7   2 58170.6 1216.46   3
   2   7  -1 4749.54 279.056  15
   2  -7  -1 4471.16 282.640  13
  -2  -7   1 4530.76 281.913   1
   2  -7  -1 4607.98 249.400   1
  -2   7   1 4822.64 247.423   3
   2   7   0 169.126 69.5257  15
   2  -7   0 280.116 70.3993   2
   2  -7   0 265.430 68.7937   1
  -2  -7   0 153.462 71.8010   1
   2   7   1 15775.6 541.882  15
   2   7   1 15235.0 559.311  14
  -2  -7  -1 15076.9 560.377   1
   2  -7   1 15307.2 515.158   2
   2   7   2 13934.9 513.946  15
   2   7   2 13054.9 523.621  14
  -2  -7  -2 13856.4 547.015   1
   2  -7   2 13829.1 503.785   2
   2   7   3 35829.8 967.335  14
   2   7   3 35103.3 924.626  15
   2  -7   3 34972.6 926.736   2
  -2  -7  -3 35194.0 979.243   1
  -2  -7  -4 11952.6 544.450   1
   2   7   4 12079.1 521.046  14
  -2  -7  -4 11639.5 500.468   4
  -2  -7  -4 11822.3 506.532   7
  -2  -7  -4 11891.8 523.224   6
   2   7   4 12113.1 502.172  15
   2  -7   4 11920.9 511.931   2
  -2  -7  -4 12323.7 536.590  10
  -2   7  -4 12394.9 517.909   9
  -2  -7  -4 11657.3 498.105  11
   2   7   5 55924.4 1312.60  15
   2   7   5 55933.7 1343.99  14
  -2  -7  -5 51058.8 1253.16   4
  -2  -7  -5 55193.1 1336.41   7
  -2  -7  -5 55360.6 1319.01   6
   2  -7   5 56478.7 1353.70   2
  -2  -7  -5 56545.3 1372.40  10
  -2  -7  -5 54160.1 1267.91  11
  -2   7  -5 54768.1 1238.57  16
  -2   7  -5 55833.8 1323.42   9
  -2  -7  -5 55560.4 1396.38   1
  -2   7  -6 1009.08 160.225   9
   2  -7   6 1236.15 184.132   2
   2   7   6 1221.38 165.700  15
   2   7   6 1355.09 181.650  14
  -2  -7  -6 1171.63 178.705   7
  -2  -7  -6 1150.84 183.271   1
  -2  -7  -6 1214.64 182.391  10
  -2  -7  -7 20782.3 758.291   7
  -2  -7  -7 20179.9 738.285  10
  -2   7  -7 20823.3 729.001   9
  -2  -7  -8 6636.49 405.540   7
  -2  -7  -8 6286.13 376.076  10
  -2   7  -8 6526.79 382.997   9
  -2   7  -9 121.162 80.7719   9
  -2  -7  -9 351.232 104.731   7
  -2  -7  -9 142.770 74.7427  10
  -2   7  -9 53.7558 89.4184   6
  -2   7 -10 134.290 75.5741   9
  -2  -7 -10 227.427 91.5516   7
  -2   7 -10 217.679 85.2141   6
  -2  -7 -10 117.166 55.0161  10
   2  -7  11 1513.84 138.798  12
  -2  -7 -11 1683.06 156.668   7
  -2   7 -11 1481.51 151.535   6
  -2   7 -11 1464.50 131.808   9
  -2   7 -12 4.36132 32.6976   6
  -2  -7 -12 4.81912 35.6428   7
   2  -8 -13 5416.69 208.894   7
   2  -8 -12 7406.76 321.733   7
   2  -8 -11 36923.1 899.617   4
  -2   8  11 36101.9 860.540  12
   2  -8 -11 35322.6 868.979  10
   2  -8 -10 865.940 144.089   4
   2  -8 -10 1015.44 154.972   7
  -2   8  10 825.519 129.476  12
   2  -8  -9 5165.95 354.547   4
  -2   8   9 5324.89 329.244  12
  -2   8   8 4309.44 309.976   8
   2  -8  -8 3434.01 296.598   4
  -2   8   8 3105.48 261.539  12
   2   8  -8 4029.66 281.611  16
   2  -8  -7 83304.6 1848.80   4
  -2   8   7 81137.4 1739.71  12
   2   8  -7 78493.0 1690.93  16
   2   8  -6 7584.12 392.261  16
   2   8  -6 7974.15 431.383  15
  -2   8   6 8929.79 471.416   8
   2  -8  -6 7340.57 436.611   4
  -2   8   6 7597.87 408.959  12
   2  -8  -6 6994.34 409.389  13
  -2   8   6 7405.17 426.465   3
   2   8  -5 7485.44 382.184  16
  -2  -8   5 6818.86 392.724   4
   2  -8  -5 7019.47 402.604  13
   2   8  -5 7216.51 399.057  15
   2  -8  -5 6015.55 387.951   4
  -2   8   5 6571.41 369.973  12
  -2   8   5 7185.82 400.366   3
   2   8  -4 16403.9 615.283  15
  -2  -8   4 15915.1 616.636   4
   2  -8  -4 16259.2 633.767   4
  -2   8   4 17120.9 612.389   3
   2   8  -4 16336.0 576.957  16
   2  -8  -4 16948.1 629.712  13
   2   8  -3 67298.8 1471.61  15
  -2  -8   3 66099.1 1487.01   4
  -2  -8   3 65657.8 1493.17   1
   2  -8  -3 67910.4 1498.21   4
   2  -8  -3 66811.6 1489.61  13
  -2   8   3 66298.3 1405.17   3
   2   8  -2 7691.70 388.468  15
   2  -8  -2 7415.55 393.590  13
  -2  -8   2 7529.75 402.795   1
   2   8  -1 1845.68 185.455  15
   2  -8  -1 1694.97 186.312  13
  -2  -8   1 1324.34 168.561   1
  -2  -8   0 13398.3 552.080   1
   2   8   0 13386.5 521.529  15
  -2  -8  -1 3549.35 275.360   4
  -2  -8  -1 2846.80 251.505   1
  -2  -8  -1 2834.23 251.858  11
   2   8   1 3029.07 258.028  14
   2  -8   1 3117.33 233.432   2
   2   8   1 3313.42 250.491  15
  -2  -8  -2 1025.52 158.261   1
   2  -8   2 1216.43 158.952   2
   2   8   2 875.934 137.290  15
   2   8   2 978.603 156.172  14
  -2  -8  -2 849.057 146.296  11
  -2  -8  -2 895.224 141.797   4
  -2  -8  -2 908.533 142.034  10
   2   8   3 35098.9 969.628  15
   2   8   3 36271.5 1023.52  14
  -2  -8  -3 36711.7 1007.36   4
  -2  -8  -3 36473.8 1014.02   6
  -2  -8  -3 37934.3 1025.28  11
  -2  -8  -3 36291.6 1017.09  10
   2  -8   3 34678.2 977.669   2
  -2  -8  -3 36062.2 1042.21   1
  -2   8  -3 33790.5 949.517   9
  -2  -8  -4 26030.7 885.028   1
   2   8   4 26962.5 865.184  14
  -2  -8  -4 26253.1 828.779   4
  -2  -8  -4 26522.1 813.339   7
  -2  -8  -4 27683.1 844.667  11
  -2  -8  -4 26735.5 834.480   6
   2   8   4 26748.3 826.063  15
  -2  -8  -4 27883.0 883.216  10
   2  -8   4 26774.3 855.754   2
  -2   8  -4 26155.0 812.714   9
  -2   8  -4 26007.9 761.768  16
  -2   8  -5 1029.50 157.853   9
  -2  -8  -5 1102.19 177.370   1
  -2   8  -5 1041.51 147.440  16
   2  -8   5 923.686 157.717   2
   2   8   5 1141.93 175.463  14
  -2  -8  -5 1276.48 176.669   7
  -2  -8  -5 1025.87 158.544   4
  -2  -8  -5 1341.37 174.652  11
  -2  -8  -5 930.244 163.886  10
   2   8   5 1115.54 156.988  15
  -2   8  -6 217.238 86.5854   9
  -2  -8  -6 229.505 84.0160   7
  -2  -8  -6 359.140 106.960  10
  -2  -8  -7 12434.8 559.386   7
  -2  -8  -7 13837.0 591.343  10
  -2   8  -7 13636.6 548.380   9
  -2  -8  -8 57683.9 1367.80   7
  -2  -8  -8 57183.8 1347.86  10
  -2   8  -8 57313.7 1297.84   9
  -2   8  -9 676.014 109.938   9
  -2  -8  -9 635.250 124.066   7
  -2   8  -9 751.550 136.952   6
  -2  -8  -9 620.800 113.670  10
  -2   8 -10 980.103 112.514   9
  -2  -8 -10 1154.90 141.073   7
  -2  -8 -10 1039.10 113.348  10
  -2   8 -10 1003.32 140.131   6
  -2  -8 -11 1875.90 143.969   7
   2  -8  11 1643.49 115.840  12
  -2   8 -11 1641.74 140.463   6
   2  -9 -12 2104.37 134.029   7
   2  -9 -11 61.1315 48.6998   7
   2  -9 -11 52.6348 44.0347   4
   2  -9 -11 58.0843 46.6237  10
   2  -9 -10 21718.7 677.287   4
   2  -9 -10 21195.7 655.176   7
   2  -9 -10 20942.6 667.378  10
   2  -9  -9 3596.17 283.307   4
   2  -9  -9 3699.90 269.469   7
  -2   9   9 3773.18 259.006   8
   2  -9  -8 6171.35 394.327   4
   2  -9  -8 6382.45 362.818   7
   2   9  -8 6531.61 354.949  16
   2   9  -7 804.522 133.502  16
  -2   9   7 731.291 144.511   8
   2  -9  -7 883.861 161.255   4
   2   9  -6 12417.2 518.366  16
  -2   9   6 12838.0 589.560   8
   2  -9  -6 12266.1 578.555   4
  -2  -9   5 47909.7 1218.79   4
   2   9  -5 47484.9 1232.91  15
  -2   9   5 50628.8 1316.03   8
   2  -9  -5 46016.4 1248.14   4
   2   9  -5 48128.0 1170.96  16
   2  -9  -4-31.0590 73.7945  13
  -2  -9   4 96.5434 81.9906   4
   2   9  -4 38.6611 71.8096  15
   2  -9  -4 2.91419 73.7721   4
  -2  -9   4 8.28352 68.2041  11
  -2  -9   4 84.7023 72.8645   1
   2   9  -4-29.0588 77.6714  16
   2   9  -3 1175.20 156.342  16
   2   9  -3 1089.37 167.411  15
   2  -9  -3 843.175 146.713  13
  -2  -9   3 1256.76 180.876   4
   2  -9  -3 959.330 160.561   4
  -2  -9   3 1016.94 161.278  11
  -2  -9   3 1164.83 179.441   1
   2   9  -2 13316.4 559.134  15
  -2  -9   2 13259.9 587.289   1
   2  -9  -2 13786.5 576.109  13
   2  -9  -2 13559.9 562.373   4
  -2  -9   2 13323.0 574.731   4
  -2  -9   2 13480.2 576.296  11
   2   9  -2 14111.2 538.316  16
  -2   9   2 14819.7 623.057   8
   2   9  -1 877.902 143.408  15
  -2   9   1 1025.25 168.524   8
   2  -9  -1 1047.25 157.878  13
  -2  -9   1 877.199 154.252   4
   2   9  -1 856.531 140.118  16
  -2  -9   1 824.790 154.202  11
   2  -9  -1 811.854 137.260   4
  -2  -9   1 935.873 160.128   1
   2   9   0 4143.36 286.468  16
  -2   9   0 4298.24 322.493   8
   2   9   0 4248.89 322.526  14
  -2  -9   0 4165.94 312.550   4
  -2  -9   0 3767.31 302.584   1
   2   9   0 4450.94 306.416  15
   2  -9   0 4129.93 309.560  13
  -2  -9   0 4955.83 341.389  11
  -2  -9   0 4358.01 294.366  10
   2   9   1 9290.81 454.170  15
   2   9   1 10120.5 504.192  14
  -2  -9  -1 9472.38 481.408   4
  -2  -9  -1 10676.4 511.512  11
  -2  -9  -1 9097.18 486.737   1
  -2  -9  -1 9815.88 466.344  10
   2   9   1 9837.69 447.416  16
  -2   9  -2 281.569 96.8831  16
  -2  -9  -2 314.010 103.400   1
   2  -9   2 236.148 99.0915   2
   2   9   2 323.769 120.616  14
  -2  -9  -2 337.258 116.682   4
  -2  -9  -2 143.103 89.5544  11
   2   9   2 155.023 79.3265  15
  -2  -9  -2 200.266 92.5813  10
  -2  -9  -3 7870.21 437.673  11
  -2   9  -3 8414.38 402.710  16
   2   9   3 8618.59 470.957  14
  -2  -9  -3 9131.98 470.385   4
  -2  -9  -3 8550.95 456.810  10
   2  -9   3 8384.59 450.042   2
  -2  -9  -3 8354.87 476.582   1
   2   9   3 9515.73 460.109  15
  -2   9  -4 12038.0 490.588  16
  -2  -9  -4 11332.6 528.482   4
  -2  -9  -4 12263.5 539.725  11
  -2  -9  -4 12336.9 569.354  10
  -2   9  -5 990.609 140.483  16
  -2  -9  -5 978.959 150.548  11
  -2  -9  -5 977.862 152.343   7
  -2  -9  -5 1337.25 178.716   4
  -2  -9  -5 1013.30 166.963  10
  -2  -9  -6 6659.34 366.185   4
  -2  -9  -6 5903.56 359.226   7
  -2  -9  -6 6049.63 386.893  10
  -2   9  -6 5945.46 340.617   9
  -2  -9  -7 29989.3 880.793   7
  -2  -9  -7 31697.8 923.468  10
  -2   9  -7 29607.7 816.086   9
  -2  -9  -8 166.093 70.3480   7
  -2  -9  -8 217.067 91.7392  10
  -2  -9  -9 1638.99 163.285   7
  -2   9  -9 1479.71 169.596   6
  -2  -9  -9 1557.91 154.748  10
  -2  -9 -10 2891.20 185.072   7
  -2   9 -10 2624.62 192.122   6
  -2  -9 -10 2693.18 157.878  10
  -2   9 -11 1406.23 106.359   6
   2 -10 -11 17860.5 455.574   4
   2 -10 -11 18213.2 462.750  10
   2 -10 -10 1485.14 150.295   4
   2 -10 -10 1283.44 123.984   7
   2 -10 -10 1383.88 147.172  10
   2 -10  -9 50246.7 1183.35   4
   2 -10  -9 52254.1 1088.31   7
   2 -10  -8 12379.9 537.214   4
  -2  10   8 12554.1 518.547   8
   2  10  -7 3194.76 247.567  16
  -2  10   7 4035.23 311.958   8
   2 -10  -7 3474.80 291.039   4
   2  10  -6 2915.11 243.798  16
   2 -10  -6 3600.91 301.379   4
  -2  10   6 2766.36 271.236   8
  -2 -10   5 47986.1 1197.50   4
  -2  10   5 45890.9 1268.86   8
   2 -10  -5 45728.9 1236.57   4
   2  10  -5 46908.6 1159.23  16
  -2  10   4 40.7730 100.589   8
   2 -10  -4-13.3923 68.1563   4
  -2 -10   4-11.6449 64.7294   4
   2  10  -4-14.8194 72.3469  16
  -2 -10   4-35.2696 79.5173  11
   2  10  -3 52714.4 1260.08  16
  -2 -10   3 55969.7 1347.85   4
  -2  10   3 53299.1 1382.79   8
   2 -10  -3 51541.1 1315.76   4
  -2 -10   3 52314.4 1291.81  11
   2  10  -2-30.6964 86.3257  15
  -2  10   2 25.0592 87.8544   8
  -2 -10   2 25.2927 65.9197   4
   2 -10  -2 23.7082 76.7328   4
  -2 -10   2 45.6515 76.3816  11
  -2 -10   2 1.62851 85.0213   1
   2  10  -2 70.4509 66.7812  16
   2  10  -1 25638.9 791.150  16
  -2  10   1 25334.0 859.489   8
  -2 -10   1 26299.7 861.481   4
   2  10  -1 25723.9 886.560  14
   2 -10  -1 24698.2 833.911  13
   2 -10  -1 26110.3 805.753   4
  -2 -10   1 27111.9 867.625  11
  -2 -10   1 24919.5 879.337   1
   2  10  -1 26158.8 842.721  15
  -2 -10   0 148.162 69.2684   1
   2  10   0-19.8611 86.1842  16
   2  10   0 11.0897 71.6007  15
  -2  10   0 82.9833 72.9271   8
   2  10   0 15.9943 76.0004  14
   2 -10   0 87.3168 70.6888  13
  -2 -10   0 75.5174 85.4627   4
  -2 -10   0 20.4825 72.1923  11
  -2 -10   0 169.683 83.9121  10
   2  10   1 1086.48 161.893  16
  -2  10  -1 735.595 129.460  16
   2  10   1 709.244 138.337  15
  -2  10  -1 752.666 144.539   8
  -2 -10  -1 566.532 137.263   4
  -2 -10  -1 799.229 156.896  11
  -2 -10  -1 710.730 130.044  10
  -2  10  -2 17199.9 599.894  16
   2  10   2 16985.2 628.638  16
  -2 -10  -2 16770.0 674.353   4
  -2 -10  -2 17186.7 678.187  11
  -2 -10  -2 17041.1 654.751  10
  -2 -10  -3 15780.2 645.730   4
  -2 -10  -3 15593.0 633.952  11
  -2 -10  -3 14944.5 624.647  10
  -2  10  -3 15918.7 573.677  16
  -2  10  -4 5938.22 332.293  16
  -2 -10  -4 6907.44 403.795   4
  -2 -10  -4 6471.80 384.644  11
  -2 -10  -4 5990.39 383.393  10
  -2  10  -5 19.0896 64.1117  16
  -2 -10  -5 70.8655 72.0220   4
  -2 -10  -5-27.3823 71.1579  11
  -2 -10  -5-31.5672 84.8137  10
  -2 -10  -6 2668.61 223.760   4
  -2 -10  -6 2532.91 214.896   7
  -2 -10  -6 1917.05 214.786  10
  -2 -10  -7 3748.27 251.822   7
  -2 -10  -7 3457.28 264.949  10
  -2 -10  -8 688.820 106.959   7
  -2  10  -8 688.097 119.420   6
  -2 -10  -8 637.722 112.756  10
  -2 -10  -9 344.149 68.7953   7
  -2  10  -9 360.110 84.4894   6
  -2 -10  -9 183.633 59.7826  10
  -2  10 -10 5706.74 233.379   6
   2 -11 -10 10878.5 357.507   4
   2 -11 -10 10665.2 360.377  10
   2 -11  -9 8995.26 384.366  10
  -2  11   9 8379.15 319.421   8
   2 -11  -9 9158.68 381.179   4
   2 -11  -8 1721.56 184.877   4
  -2  11   8 1884.02 184.323   8
   2  11  -7-23.1416 57.5900  16
   2 -11  -7 53.4308 68.7284   4
   2  11  -6 20568.9 653.051  16
  -2  11   6 20173.0 727.508   8
   2 -11  -6 19385.4 707.390   4
   2  11  -5 837.126 139.837  16
  -2  11   5 952.425 167.143   8
   2 -11  -5 995.617 159.626   4
   2  11  -4 40127.8 1040.93  16
  -2 -11   4 39624.8 1071.90   4
  -2  11   4 42282.0 1171.78   8
   2 -11  -4 39593.8 1100.66   4
  -2 -11   4 39920.2 1032.39  11
  -2  11   3 11321.7 557.521   8
   2 -11  -3 11274.7 520.425   4
  -2 -11   3 11507.4 530.693   4
  -2 -11   3 11303.5 510.523  11
   2  11  -3 11032.7 490.321  16
   2  11  -2 9263.41 447.629  16
  -2 -11   2 9449.43 484.133   4
  -2  11   2 8971.38 492.458   8
   2 -11  -2 9205.11 455.591   4
  -2 -11   2 9393.55 476.910  11
  -2  11   1 1523.90 165.479  16
   2  11  -1 1345.79 174.566  16
  -2 -11   1 1749.95 214.936   4
   2 -11  -1 1887.47 198.700   4
  -2  11   1 1367.68 198.468   8
  -2 -11   1 1695.96 212.044  11
  -2 -11   0 4145.45 323.403   4
  -2 -11   0 3973.07 312.127  11
   2  11   0 3812.48 285.523  16
  -2  11   0 3425.33 250.450  16
  -2 -11  -1 7263.52 430.619  11
  -2  11  -1 8144.08 430.980   8
  -2 -11  -1 7815.52 446.540   4
  -2  11  -1 7392.27 372.744  16
  -2 -11  -1 7783.04 401.566  10
   2  11   1 7724.05 410.256  16
   2  11   2 1121.09 160.539  16
  -2 -11  -2 945.261 161.693  11
  -2 -11  -2 906.570 147.613  10
  -2  11  -2 970.387 137.246  16
  -2 -11  -2 1137.17 176.958   4
  -2  11  -3 12334.4 482.638  16
   2  11   3 11838.1 507.296  16
  -2 -11  -3 11821.2 541.539   4
  -2 -11  -3 12624.0 553.742  11
  -2 -11  -3 12326.1 536.563  10
   2  11   4 10588.1 467.868  16
  -2 -11  -4 10389.9 491.944   4
  -2 -11  -4 10622.2 481.088  11
  -2 -11  -4 10710.4 498.350  10
  -2  11  -4 11291.7 451.345  16
  -2  11  -5 11759.9 447.569  16
  -2 -11  -5 11926.1 500.233   4
  -2 -11  -5 11419.2 462.378  11
  -2 -11  -5 11780.3 517.586  10
  -2 -11  -6 6603.44 330.026   4
  -2 -11  -6 6459.80 356.349  10
  -2  11  -7 105.268 62.8065   6
  -2 -11  -7 83.4972 65.4252  10
  -2  11  -8 1525.95 140.781   6
  -2 -11  -8 1527.75 141.914  10
   2  11   8 1639.37 135.216  16
   2  11   9 219.505 45.7482  16
  -2  11  -9 324.395 62.2274   6
  -2 -11  -9 297.435 54.5048  10
   2 -12  -9 3502.80 193.067   4
   2 -12  -9 3523.71 196.170  10
   2 -12  -8 23452.1 644.907  10
   2 -12  -8 23319.3 636.846   4
   2 -12  -7 1480.30 165.504   4
  -2  12   7 1630.97 172.526   8
   2 -12  -7 1510.83 165.862  10
   2  12  -7 1712.37 149.828  16
   2  12  -6 5572.17 293.964  16
   2 -12  -6 6114.00 343.060   4
  -2  12   6 5956.61 348.322   8
   2  12  -5 73.7809 62.6453  16
   2 -12  -5 217.020 92.9261   4
   2  12  -4 235.534 88.5853  16
  -2  12   4 235.047 111.776   8
  -2 -12   4 206.305 81.4948   4
   2 -12  -4 274.253 104.480   4
  -2 -12   4 278.748 79.8227  11
  -2 -12   3 4314.42 300.492   4
  -2  12   3 3642.89 302.296   8
   2  12  -3 4250.70 284.086  16
  -2 -12   3 4225.48 290.006  11
   2 -12  -3 4138.45 291.739   4
   2  12  -2 1196.28 162.782  16
  -2  12   2 1379.40 149.586  16
  -2 -12   2 1223.58 171.753   4
   2 -12  -2 1170.77 155.436   4
  -2 -12   2 1496.03 182.683  11
  -2  12   1 3821.79 251.376  16
  -2  12   1 4533.83 327.067   8
  -2 -12   1 4345.04 319.898   4
  -2 -12   1 4470.81 321.534  11
   2  12  -1 3989.50 283.062  16
   2  12   0 4107.92 284.684  16
  -2 -12   0 3899.66 305.886   4
  -2 -12   0 4280.64 316.375  11
  -2  12   0 4270.58 307.126   8
  -2  12   0 3737.04 249.808  16
  -2  12  -1 297.775 93.4598  16
   2  12   1 214.503 87.9842  16
  -2  12  -1 229.267 85.6524   8
  -2 -12  -1 190.453 98.4879   4
  -2 -12  -1 119.132 91.5565  11
  -2 -12  -1 290.889 81.1606  10
  -2  12  -2 34177.4 855.409  16
   2  12   2 34644.2 925.762  16
  -2 -12  -2 35965.4 995.263   4
  -2 -12  -2 34019.5 971.626  11
  -2 -12  -2 32804.9 898.789  10
  -2  12  -3 3402.44 225.981  16
   2  12   3 3463.16 251.972  16
  -2 -12  -3 3693.50 280.807   4
  -2 -12  -3 3756.75 277.990  11
  -2 -12  -3 3487.63 257.367  10
  -2  12  -4 7468.66 326.810  16
   2  12   4 6811.67 345.068  16
  -2 -12  -4 7301.43 379.045   4
  -2 -12  -4 6666.86 349.765  11
  -2 -12  -4 7979.54 387.220  10
   2  12   5 63.7869 58.0733  16
  -2 -12  -5 115.611 63.0643   4
  -2 -12  -5 258.132 74.9025  11
  -2 -12  -5 151.352 73.7626  10
   2  12   6 133.340 60.5335  16
  -2 -12  -6 69.6858 46.1466   4
  -2  12  -6 65.2687 51.3802   6
  -2 -12  -6 99.6853 62.9521  10
   2  12   7 2547.25 160.943  16
  -2  12  -7 2645.78 160.404   6
  -2 -12  -7 2837.51 186.201  10
   2  12   8 21718.7 483.415  16
  -2 -12  -8 24051.4 533.997  10
   2 -13  -8 1044.74 98.8520   4
   2 -13  -8 964.633 95.0404  10
  -2  13   7 1944.18 152.388   8
   2 -13  -7 1769.06 147.360   4
   2 -13  -7 1665.00 141.109  10
   2 -13  -6 1526.29 149.398   4
  -2  13   6 1524.96 157.156   8
   2 -13  -6 1368.20 123.055  11
   2 -13  -6 1701.57 155.059  10
   2  13  -6 1571.17 136.030  16
   2  13  -5 169.948 62.2072  16
  -2  13   5 203.970 86.7169   8
   2 -13  -5 126.887 63.4317   4
   2 -13  -5 295.952 79.8590  10
  -2 -13   4 10538.1 384.614  11
   2 -13  -4 10675.7 429.848   4
   2 -13  -4 9396.08 389.796  10
   2  13  -4 10876.5 411.185  16
  -2  13   4 10307.9 453.933   8
   2  13  -3 468.554 100.996  16
  -2  13   3 329.949 100.615   8
  -2 -13   3 335.920 96.3709   4
   2 -13  -3 274.656 82.8698   4
  -2 -13   3 423.902 93.5060  11
   2 -13  -3 242.371 71.4146  10
   2  13  -2 144.770 78.8710  16
  -2  13   2-49.1344 68.5183   8
  -2 -13   2 11.1067 59.4168   4
   2 -13  -2 53.7132 56.5684   4
  -2 -13   2-18.1278 60.2734  11
   2  13  -1 1096.87 142.899  16
  -2  13   1 996.729 149.410   8
  -2 -13   1 800.490 133.112   4
  -2 -13   1 1161.10 152.673  11
   2  13   0 5222.56 296.813  16
  -2 -13   0 4885.96 313.029   4
  -2  13   0 5076.05 299.451   8
  -2 -13   0 4770.65 306.291  11
   2  13   1 972.148 137.368  16
  -2  13  -1 790.006 103.625  16
  -2 -13  -1 786.652 139.421   4
  -2 -13  -1 960.961 144.945  11
   2  13   2 8282.34 365.993  16
  -2 -13  -2 8118.03 397.260   4
  -2 -13  -2 8261.54 344.183  10
  -2  13  -2 8052.34 318.400  16
  -2 -13  -2 7533.38 378.067  11
  -2  13  -3 6501.82 271.792  16
  -2 -13  -3 7105.97 353.559   4
   2  13   3 6319.38 307.566  16
  -2 -13  -3 6949.53 338.607  11
  -2 -13  -3 7088.31 319.414  10
   2  13   4 4938.99 252.798  16
  -2 -13  -4 4456.62 260.378   4
  -2 -13  -4 4853.13 258.377  10
  -2 -13  -4 4513.63 247.242  11
  -2 -13  -5 1074.91 117.381   4
  -2 -13  -5 1188.78 108.504  11
   2  13   5 1053.45 112.666  16
  -2 -13  -5 1075.01 118.339  10
   2  13   6 294.990 58.8966  16
  -2 -13  -6 224.160 50.4154   4
  -2 -13  -6 296.845 62.5159  10
  -2  14   6 349.635 65.9435   8
   2 -14  -6 337.751 59.6462   4
   2  14  -5 7322.36 257.168  16
  -2  14   5 7660.77 306.863   8
   2 -14  -5 7331.46 278.062   4
   2 -14  -5 7182.88 263.147  11
   2 -14  -5 6538.36 238.469  10
   2  14  -4 1022.32 104.614  16
  -2  14   4 1184.18 131.298   8
   2 -14  -4 1293.80 118.156   4
   2 -14  -4 1077.92 116.709  11
   2  14  -3 233.000 64.2500  16
  -2  14   3 106.124 59.5435   8
   2 -14  -3 237.048 59.8635   4
  -2 -14   3 235.540 63.9918  11
  -2 -14   2 4386.01 243.475   4
  -2  14   2 4433.83 253.685   8
  -2 -14   2 4182.87 233.685  11
   2  14  -2 4116.86 224.667  16
   2  14  -1 12499.5 418.336  16
  -2  14   1 12584.7 432.115   8
  -2 -14   1 13210.1 462.372   4
  -2 -14   1 12420.9 441.759  11
   2  14   0 991.865 113.826  16
  -2 -14   0 1157.90 134.899   4
  -2  14   0 1062.73 113.762   8
  -2 -14   0 977.868 125.187  11
   2  14   1 10.2194 42.7511  16
  -2 -14  -1 48.8586 61.0554   4
  -2 -14  -1 33.5154 52.1475  11
   2  14   2 12236.2 396.351  16
  -2 -14  -2 13047.8 436.512  11
  -2 -14  -2 13253.9 451.571   4
   2 -14   2 12799.1 405.255  11
  -2 -14  -3 13553.7 437.189   4
  -2 -14  -3 13968.8 423.921  11
   2  14   3 13695.4 401.692  16
   2  14   4 113.833 40.4787  16
  -2 -14  -4 20.7198 39.9002   4
  -2 -14  -4 84.3015 40.2339  11
  -2 -14  -4 93.3014 33.4110  10
   2  15  -2 2143.57 119.053  16
   2 -15  -2 2614.50 154.148  11
   2  15  -1 11052.3 310.218  16
  -2 -15   1 11886.2 339.382  11
   2 -15  -1 11994.7 359.599  11
   2  15   0 6431.93 222.568  16
  -2 -15   0 6908.21 252.766  11
   2 -15   0 6888.35 254.819  11
   2  15   1 18205.6 421.636  16
  -2 -15  -1 18894.7 465.034  11
  -2 -15  -2 5905.63 219.509   4
  -2 -15  -2 5609.01 205.603  11
  -3   0  14 448.959 78.6962  12
  -3   0  13 11.4471 61.0525  12
  -3   0  12 8875.46 435.250  12
  -3   0  11-35.2212 87.0403  12
  -3   0  10 1011.39 160.838  12
   3   0  -9 51.4500 58.4288  13
  -3   0   9 96.1295 80.6324  12
   3   0  -8 17167.9 656.539  13
  -3   0   8 17562.8 634.262  12
  -3   0   8 16976.2 608.678   3
  -3   0   7 192.849 76.4879   3
   3   0  -7-35.1399 69.5728  13
   3   0  -6 33403.0 880.768  13
  -3   0   6 33306.4 860.548   3
  -3   0   5 2.10489 47.1610   3
   3   0  -5 5.44727 43.2964  13
   3   0  -4 118798. 2091.16  13
  -3   0   4 119229. 2111.78   3
  -3   0   3 31.3144 41.5992   3
   3   0  -3 49.9906 43.7655  13
   3   0  -2 2569.41 126.466  15
   3   0  -2 2354.60 158.476  13
  -3   0   2 2235.46 174.460   3
   3   0  -1 9.27555 25.9295  15
  -3   0   1-25.5402 53.1862   3
   3   0   0 53791.1 1027.63  13
  -3   0   0 54048.3 1123.08   3
   3   0   1 17.0212 35.2735   2
  -3   0  -1 22.3827 54.7338   3
  -3   0  -2 37586.5 892.280   3
   3   0   2 35376.0 812.264   2
   3   0   3-0.84464 45.5861   2
  -3   0  -3-18.3260 56.0127   3
   3   0   4 37009.3 931.849   2
   3   0   5-11.5420 57.8530   2
   3   0   6 10899.5 516.296   2
  -3   0  -6 11249.2 495.421   7
  -3   0  -6 11199.5 540.895   6
  -3   0  -6 12557.8 555.520   5
  -3   0  -6 12102.7 526.759   9
  -3   0  -7 17.5387 70.8898   9
   3   0   7-42.2745 81.7846   2
  -3   0  -7 31.6004 80.8101   6
  -3   0  -7 27.5457 76.5587   7
  -3   0  -8 28.6444 73.2470   9
  -3   0  -8 52.1200 64.5751   7
  -3   0  -8 112.296 87.7191   6
  -3   0  -9-29.3121 73.2672   9
  -3   0  -9-59.2192 72.6866   7
  -3   0  -9 31.5485 72.1456   6
  -3   0 -10 5042.61 323.426   9
  -3   0 -11-40.4458 57.9553   9
   3   0  11 37.7526 50.3349  12
  -3   0 -11 32.6714 54.1416   6
   3   0  12 50.9690 39.2883  12
  -3   0 -12 68.4623 41.3051   6
   3  -1 -14 294.300 59.2451   7
  -3   1  14 450.461 84.0226  12
  -3  -1  14 419.828 71.4410  12
  -3  -1  13 13135.2 472.576  12
  -3   1  13 14004.3 511.250  12
  -3   1  12 1435.50 181.329  12
  -3  -1  12 1342.94 163.033  12
  -3   1  11 8059.90 441.333  12
  -3  -1  11 8101.31 424.800  12
  -3   1  10 6261.74 389.973  12
  -3  -1  10 5743.31 357.442  12
   3  -1  -9 5468.48 379.659  13
   3   1  -9 5757.54 384.105  13
  -3   1   9 5858.88 373.537  12
  -3  -1   9 5823.87 355.395  12
  -3   1   9 5583.65 353.836   3
  -3   1   8 952.707 142.444   3
  -3  -1   8 837.223 127.910   3
   3  -1  -8 680.070 134.571  13
   3   1  -8 859.155 149.007  13
  -3   1   8 786.631 133.876  12
  -3  -1   8 941.691 144.106  12
   3  -1  -7 24437.0 768.037  13
   3   1  -7 23337.7 738.492  13
  -3   1   7 22914.6 718.646   3
  -3  -1   7 23684.1 697.959   3
   3   1  -6 7437.09 364.539  13
  -3   1   6 7731.83 371.338   3
  -3  -1   6 7597.71 351.143   3
   3  -1  -6 7892.50 388.009  13
   3  -1  -5 4565.34 273.883  13
   3   1  -5 4796.03 266.281  13
  -3   1   5 4759.07 276.266   3
  -3  -1   5 4703.88 262.965   3
   3  -1  -4 94567.7 1758.52  13
   3   1  -4 92520.2 1700.09  13
  -3   1   4 95547.9 1768.60   3
  -3  -1   4 94635.2 1737.99   3
   3   1  -3 2608.53 167.736  13
   3  -1  -3 2494.09 181.270  13
   3   1  -3 2542.66 136.347  15
  -3   1   3 2408.41 184.765   3
  -3  -1   3 2646.80 187.209   3
   3  -1  -2 47308.4 978.677  13
   3   1  -2 45745.8 880.513  15
   3   1  -2 46039.1 916.574  13
  -3   1   2 45214.3 994.369   3
  -3  -1   2 47121.6 1004.07   3
   3  -1  -1 85415.3 1383.54  15
   3   1  -1 83147.8 1432.91  13
   3  -1  -1 81241.8 1504.69  13
   3   1  -1 85167.5 1452.66  15
  -3   1   1 82191.6 1553.54   3
  -3  -1   1 82228.8 1562.58   3
  -3  -1   0 49070.8 1049.72   3
   3   1   0 49011.2 962.853  15
   3   1   0 47975.2 898.551  13
   3  -1   0 48034.2 978.136  13
  -3   1   0 47665.6 1031.89   3
  -3   1  -1 7651.64 335.894   3
  -3  -1  -1 7458.59 338.729   3
   3  -1   1 7264.64 262.056   2
  -3   1  -2 16061.6 520.181   3
  -3  -1  -2 16766.1 541.463   3
  -3  -1  -3 65538.6 1273.46   1
  -3   1  -3 65845.1 1356.75   3
   3  -1   3 62775.2 1298.33   2
   3   1   3 66341.5 1338.00   2
   3   1   4 40953.9 1002.91   2
   3  -1   4 40378.6 987.527   2
  -3  -1  -4 40804.3 964.292   1
   3   1   5 5106.56 322.571   2
  -3  -1  -5 5061.03 312.526   1
   3  -1   5 5420.05 328.250   2
   3   1   6 4098.41 310.564   2
  -3  -1  -6 3366.00 271.703   7
   3  -1   6 4439.11 318.315   2
  -3  -1  -6 3996.66 317.889   6
  -3   1  -6 3634.23 304.082   6
  -3  -1  -6 4495.80 322.694   5
  -3   1  -6 4788.59 341.812   5
  -3  -1  -6 3962.82 290.598   9
  -3   1  -6 4080.41 310.953   9
  -3  -1  -7 2187.68 224.469   7
   3  -1   7 2160.32 231.832   2
   3   1   7 2060.53 230.318   2
  -3  -1  -7 2235.04 244.764   6
  -3   1  -7 1994.22 232.658   6
  -3  -1  -7 2137.81 222.683   9
  -3   1  -7 1879.42 219.084   9
  -3  -1  -8 2838.52 249.971   7
  -3  -1  -8 2361.95 249.412   6
  -3   1  -8 2558.20 262.040   6
  -3  -1  -8 2409.06 242.638   9
  -3   1  -8 2430.44 247.347   9
  -3  -1  -9 44.6374 85.3754   9
  -3   1  -9 147.786 94.9756   9
  -3  -1  -9 81.9909 71.2768   7
  -3   1  -9-39.3181 85.4154   6
  -3  -1 -10 392.078 108.218   9
  -3   1 -10 288.971 105.265   9
  -3  -1 -10 358.862 90.1809   7
   3   1  10 496.686 102.305  12
  -3  -1 -10 123.876 79.4038   6
  -3   1 -10 121.190 82.1371   6
   3   1  11 3811.48 220.957  12
   3  -1  11 3634.64 237.811  12
  -3  -1 -11 3927.00 243.533   6
  -3   1 -11 4323.30 266.536   6
  -3  -1 -11 4364.43 255.389   9
  -3   1 -11 4317.10 268.957   9
   3  -1  12 131.244 51.9528  12
  -3   1 -12-13.4745 40.6334   6
  -3   2  14-21.8798 46.3832  12
   3  -2 -14-41.5249 40.2833   7
  -3  -2  14 20.9981 34.0604  12
  -3  -2  13 20650.4 578.965  12
  -3   2  13 20541.6 644.070  12
  -3   2  12 11616.8 512.371  12
  -3  -2  12 11433.9 461.840  12
  -3   2  11 54749.4 1350.16  12
  -3  -2  11 53714.7 1264.31  12
  -3   2  10 14115.7 608.740  12
  -3  -2  10 14075.7 564.392  12
  -3   2   9 377.563 107.579   3
   3  -2  -9 586.964 140.306  13
   3   2  -9 444.766 119.957  13
  -3   2   9 654.197 135.697  12
  -3  -2   9 319.313 98.0458  12
   3  -2  -8 3102.40 276.952  13
   3   2  -8 3299.38 276.799  13
  -3   2   8 3351.73 274.661  12
  -3   2   8 3535.05 283.885   3
   3  -2  -7 39198.0 1057.92  13
   3   2  -7 38075.1 1008.44  13
  -3   2   7 39516.2 1034.23   3
   3   2  -6 33386.1 862.809  13
   3  -2  -6 34821.5 922.804  13
  -3   2   6 32817.4 892.546   3
  -3  -2   6 31718.0 815.409   3
   3   2  -5 1297.60 135.139  13
   3  -2  -5 1087.97 139.677  13
  -3   2   5 1220.21 145.213   3
  -3  -2   5 1125.74 125.828   3
   3   2  -4 9908.50 360.744  13
   3   2  -4 9896.86 326.292  15
   3  -2  -4 9798.88 409.286  13
  -3   2   4 10964.0 423.900   3
  -3  -2   4 10356.1 387.977   3
   3   2  -3 66568.1 1221.99  15
   3  -2  -3 69067.2 1354.57  13
   3   2  -3 65260.5 1236.44  13
  -3   2   3 68882.7 1359.60   3
  -3  -2   3 68829.8 1326.19   3
   3  -2  -2 10864.6 399.654  13
   3   2  -2 10667.3 324.152  13
   3   2  -2 10704.5 346.469  15
  -3   2   2 11278.4 411.384   3
  -3  -2   2 11186.0 402.873   3
   3   2  -1 1329.40 116.352  15
   3  -2  -1 1494.27 140.093  13
  -3   2   1 1539.57 147.271   3
  -3  -2   1 1452.55 144.407   3
  -3  -2   0 11057.9 421.553   3
   3   2   0 12155.3 391.565  15
  -3   2   0 11527.4 416.314   3
  -3  -2  -1 55584.6 1167.99   3
   3   2   1 53998.5 1101.83  15
   3   2   1 53318.0 1014.66  14
   3  -2   1 52610.9 997.590   2
  -3   2  -1 53394.0 1126.05   3
  -3   2  -2 1553.08 151.725   3
  -3  -2  -2 1185.96 143.280   3
   3  -2   2 1192.85 116.269   2
  -3  -2  -2 1405.15 122.658   1
  -3   2  -3 76263.5 1509.52   3
   3  -2   3 76099.1 1468.83   2
  -3  -2  -3 75177.1 1449.56   1
   3  -2   4 1149.89 140.838   2
  -3  -2  -4 1105.53 136.870   1
   3   2   5 2864.54 247.658   2
  -3  -2  -5 2865.91 240.910   1
   3  -2   5 3391.53 259.276   2
  -3  -2  -5 2908.69 257.260   6
  -3   2  -5 2990.67 260.645   6
  -3   2  -5 3217.33 273.032   5
  -3   2  -5 2767.22 247.751   9
  -3  -2  -5 2965.21 250.744   7
   3   2   6 10268.6 507.915   2
  -3  -2  -6 10068.0 489.955   7
   3  -2   6 11324.0 519.201   2
  -3  -2  -6 10254.0 498.615   1
  -3   2  -6 11039.3 533.130   6
  -3  -2  -6 10341.6 457.747  10
  -3  -2  -6 10921.1 528.741   6
  -3   2  -6 10647.7 520.377   5
  -3  -2  -6 9839.31 460.582   9
  -3   2  -6 11320.7 524.161   9
   3  -2   7 3239.91 287.232   2
   3   2   7 3227.49 290.785   2
  -3  -2  -7 3382.72 284.094   7
  -3   2  -7 3055.27 287.959   6
  -3  -2  -7 3110.14 259.159   9
  -3   2  -7 2922.45 270.701   9
  -3  -2  -8 9576.63 485.689   7
  -3  -2  -8 10781.7 536.107   6
  -3   2  -8 10232.3 527.969   6
  -3  -2  -8 10156.0 478.856   9
  -3   2  -8 10822.7 533.025   9
  -3  -2  -9 7185.05 399.512   7
  -3  -2  -9 7532.87 427.766   6
  -3   2  -9 6920.52 422.319   6
  -3  -2  -9 7210.65 390.499   9
  -3   2  -9 7813.72 435.231   9
  -3  -2 -10 4461.27 284.293   7
  -3  -2 -10 5177.33 319.853   6
  -3   2 -10 4517.72 314.912   6
  -3  -2 -10 4976.29 297.088   9
  -3   2 -10 5640.54 344.054   9
  -3   2 -11 404.893 97.9325   9
  -3  -2 -11 469.786 82.0676   7
  -3  -2 -11 391.800 82.7007   6
  -3   2 -11 350.353 89.9371   6
   3  -2  12 43.2250 42.8857  12
  -3   2 -12-2.79804 37.3468   6
  -3   2 -12 8.01416 43.5585   9
  -3   3  14 2969.92 168.977   5
  -3   3  14 3324.29 190.540  12
  -3   3  13 639.321 116.730  12
  -3   3  12 181.139 86.6766  12
  -3  -3  12 52.0500 51.5387  12
   3  -3 -12 115.613 66.6388   4
  -3   3  11 50405.8 1271.16  12
  -3  -3  11 49312.2 1142.21  12
  -3   3  10 1939.81 227.146  12
   3   3  -9 37017.9 1064.62  13
  -3   3   9 37843.5 1082.34  12
  -3   3   9 37950.0 1099.21   3
   3  -3  -8 10526.4 524.352  13
   3   3  -8 10492.7 494.138  13
  -3   3   8 10573.4 507.827  12
  -3   3   8 10565.3 516.230   3
   3  -3  -7 1647.23 200.019  13
   3   3  -7 1483.21 172.303  13
  -3   3   7 1371.03 178.446  12
  -3   3   7 1811.38 204.781   3
   3  -3  -6 4318.85 299.727  13
   3   3  -6 4566.69 278.621  13
  -3   3   6 4698.16 308.689   3
   3  -3  -5 14792.6 552.020  13
   3   3  -5 13619.4 465.517  13
   3   3  -5 14017.9 443.565  15
  -3   3   5 12767.7 503.797   3
  -3  -3   5 12763.4 441.221   3
   3  -3  -4 3639.38 248.926  13
   3   3  -4 3205.15 192.338  13
  -3   3   4 3367.83 235.902   3
  -3  -3   4 3116.07 202.963   3
   3   3  -4 3068.15 191.259  15
   3   3  -3 113432. 1941.14  15
   3  -3  -3 114625. 2076.93  13
  -3   3   3 108432. 2033.08   3
  -3  -3   3 113835. 1994.11   3
  -3  -3   2 60801.5 1233.07   3
   3   3  -2 61150.3 1183.52  15
   3  -3  -2 60878.6 1268.25  13
  -3   3   2 62323.5 1263.70   3
  -3  -3   1 94493.4 1734.54   3
   3   3  -1 96011.7 1673.33  15
   3  -3  -1 91850.4 1733.14  13
  -3   3   1 89902.5 1708.77   3
  -3  -3   0 53210.9 1145.96   3
   3   3   0 55105.9 1105.05  15
  -3   3   0 51479.8 1112.74   3
  -3  -3  -1 1321.20 146.151   3
   3   3   1 1455.48 141.702  15
  -3  -3  -1 1268.82 114.299   1
   3   3   1 1383.09 127.745  14
  -3   3  -1 1376.48 138.533   3
  -3   3  -2 62879.4 1275.22   3
   3   3   2 64999.9 1304.49  15
   3   3   2 63484.9 1218.86  14
  -3  -3  -2 60017.7 1208.21   1
   3  -3   2 59545.4 1190.80   2
  -3   3  -3 4519.28 262.032   3
   3   3   3 4372.36 235.359  14
   3  -3   3 4037.53 242.434   2
  -3  -3  -3 4063.07 244.886   1
   3  -3   4 9498.96 415.071   2
  -3  -3  -4 8953.37 408.980   1
  -3  -3  -5 7622.70 417.168   7
   3  -3   5 8005.30 406.799   2
  -3  -3  -5 6471.31 396.861   6
  -3   3  -5 7500.80 422.005   6
  -3  -3  -5 7112.88 380.460  10
  -3   3  -5 8016.70 431.118   5
  -3   3  -5 7487.59 416.546   9
  -3  -3  -5 7028.40 389.475   1
   3   3   6 103.390 93.5411   2
  -3   3  -6 22.2004 84.0601   5
  -3   3  -6 44.8249 74.3214   9
   3  -3   6-26.4824 76.2358   2
  -3  -3  -6 52.5332 81.7852   1
  -3  -3  -6 87.1325 94.0933   7
  -3  -3  -6 66.3434 90.3602   6
  -3   3  -6 77.9978 86.8590   6
  -3  -3  -6 106.872 69.8936  10
  -3  -3  -7 20272.4 744.612   7
  -3  -3  -7 20049.0 756.499   6
  -3   3  -7 19369.8 753.571   6
  -3  -3  -7 20057.4 675.287  10
  -3   3  -7 19850.4 746.607   9
  -3   3  -8 89.8350 83.5115   9
  -3  -3  -8 92.8434 83.3948   7
  -3  -3  -8 87.3947 70.3196   6
  -3   3  -8 76.4776 90.9120   6
  -3  -3  -9 63070.2 1456.73   7
  -3  -3  -9 63450.2 1461.14   6
  -3   3  -9 62531.0 1500.32   6
  -3  -3  -9 62227.1 1360.64   9
  -3   3  -9 62731.0 1476.20   9
  -3   3 -10 338.620 109.811   9
  -3  -3 -10 261.426 92.1150   7
  -3  -3 -10 212.509 80.2484   6
  -3   3 -10 355.467 106.950   6
  -3  -3 -11 18622.0 542.011   7
  -3   3 -11 18394.6 580.976   6
  -3   3 -11 18690.1 584.424   9
   3  -3  12 1228.02 110.084  12
  -3   3 -12 1332.41 109.877   6
  -3   3 -12 1245.16 114.612   9
   3  -4 -14 8204.99 286.391   7
  -3   4  14 8736.36 299.400  12
   3  -4 -13 33264.4 830.108   7
  -3   4  13 33438.0 832.002  12
  -3   4  12 699.902 134.634  12
   3  -4 -12 688.996 115.415   4
  -3   4  11 4528.29 324.366  12
   3  -4 -11 4431.87 306.780   4
  -3   4  10 57.8922 72.5223  12
  -3   4   9 46895.5 1243.36  12
   3  -4  -8 56782.3 1418.87  13
   3   4  -8 52239.1 1298.08  13
  -3   4   8 53468.8 1347.56  12
  -3   4   8 56463.2 1395.53   3
   3  -4  -7 19040.6 717.146  13
   3   4  -7 18071.0 628.657  13
  -3   4   7 19664.6 704.371  12
  -3   4   7 19951.9 718.458   3
   3   4  -6 31560.7 811.089  15
   3  -4  -6 32601.2 939.334  13
  -3   4   6 30605.4 906.317  12
  -3   4   6 32100.5 921.706   3
  -3   4   5 62.7883 55.5788   3
   3   4  -5 132.858 56.3173  15
   3  -4  -5-50.1740 70.0267  13
  -3  -4   4 2857.76 190.231   3
   3   4  -4 2968.36 200.103  15
   3  -4  -4 2730.10 228.142  13
  -3   4   4 2672.27 214.425   3
  -3   4   3 26.3334 48.8173   3
  -3  -4   3 123.972 54.9744   3
   3   4  -3 63.0978 49.8608  15
   3  -4  -3 216.481 78.0118  13
  -3  -4   2 44921.5 987.529   3
   3  -4  -2 45434.0 1055.35  13
  -3   4   2 43729.6 1016.19   3
   3   4  -2 45034.7 975.221  15
  -3  -4   1 3414.56 221.884   3
   3   4  -1 3432.75 215.871  15
   3  -4  -1 3238.89 231.683  13
  -3   4   1 3471.57 224.765   3
  -3  -4   0 12109.6 446.547   3
   3   4   0 11537.0 421.762  15
  -3  -4   0 11209.2 377.927   1
  -3   4   0 10924.0 413.924   3
  -3  -4  -1 1014.58 116.522   1
   3   4   1 1163.38 136.317  15
   3   4   1 837.265 112.518  14
  -3   4  -1 1144.67 130.360   3
  -3   4  -2 502.447 88.1478   3
   3   4   2 506.600 94.1173  15
   3   4   2 410.252 79.5300  14
  -3  -4  -2 562.784 93.8460   1
  -3   4  -3 12798.0 459.848   3
   3   4   3 13686.2 525.837  15
   3   4   3 13285.5 471.466  14
  -3  -4  -3 13046.1 488.650   1
   3  -4   3 13138.5 473.543   2
   3   4   4 39551.9 956.775  14
   3   4   4 40420.1 1044.83  15
  -3  -4  -4 39089.3 1053.30   7
   3  -4   4 38305.4 987.671   2
  -3  -4  -4 41563.7 1098.44   6
  -3  -4  -4 37293.3 1001.38   1
  -3  -4  -4 38656.4 1024.88  10
  -3   4  -4 40637.9 1074.71   9
   3   4   5 4967.40 335.089  15
  -3  -4  -5 5860.58 371.456   7
   3  -4   5 4980.83 326.936   2
  -3  -4  -5 4951.67 348.450   6
  -3   4  -5 4992.06 346.672   6
  -3  -4  -5 5245.93 339.791  10
  -3   4  -5 5365.78 355.688   5
  -3  -4  -5 5060.96 338.030   1
  -3   4  -5 5219.74 357.142   9
  -3  -4  -6 44326.8 1224.59   1
   3   4   6 47406.1 1222.77  15
  -3  -4  -6 47410.0 1240.69   7
   3  -4   6 45320.3 1209.08   2
  -3  -4  -6 46975.3 1242.51   6
  -3   4  -6 45688.8 1244.35   6
  -3  -4  -6 44327.0 1155.79  10
  -3   4  -6 46734.2 1233.66   9
  -3  -4  -7 4827.70 349.192   7
  -3  -4  -7 4610.70 342.500   6
  -3   4  -7 4120.50 338.124   6
  -3  -4  -7 4758.35 317.102  10
  -3   4  -7 4454.42 339.760   9
  -3  -4  -8 43400.8 1175.75   7
  -3  -4  -8 42098.4 1154.49   6
  -3   4  -8 45169.2 1223.40   6
  -3  -4  -8 43339.6 1071.68  10
  -3   4  -8 44912.4 1199.68   9
  -3   4  -9 286.494 104.126   9
  -3  -4  -9 510.226 121.779   7
  -3  -4  -9 308.334 103.706   6
  -3   4  -9 430.110 132.037   6
  -3  -4 -10 13136.3 508.547   7
  -3  -4 -10 13060.8 470.187   6
  -3   4 -10 13529.3 536.575   6
  -3   4 -10 13612.7 525.578   9
  -3  -4 -11 3395.20 208.763   7
  -3   4 -11 3445.00 224.892   6
  -3   4 -11 3249.69 218.152   9
   3  -4  12 10684.3 321.079  12
  -3   4 -12 10319.3 309.793   6
  -3   4 -12 10406.0 319.808   9
   3  -5 -14 40.1796 30.6196   7
  -3   5  14 109.760 36.6296  12
   3  -5 -13 26378.3 683.806   7
  -3   5  13 25499.0 664.408  12
  -3   5  12 1164.24 148.252  12
   3  -5 -12 950.548 124.270   4
  -3   5  11 821.387 149.721  12
   3  -5 -11 897.865 143.475   4
  -3   5  10 22699.5 780.787  12
  -3   5   9 1717.42 209.730  12
   3  -5  -8 43149.0 1203.07  13
  -3   5   8 42384.5 1159.75  12
  -3   5   8 40622.7 1177.01   3
  -3   5   7 21773.9 740.391   8
   3  -5  -7 24765.3 842.945  13
  -3   5   7 24416.0 824.966   3
  -3   5   7 23941.9 804.615  12
  -3   5   6 140431. 2691.83   8
   3   5  -6 145006. 2593.96  15
   3  -5  -6 151000. 2786.55  13
  -3   5   6 144410. 2725.83  12
  -3   5   6 151086. 2750.63   3
  -3   5   5 604.657 117.713   3
   3  -5  -5 631.230 126.816  13
   3   5  -4 35508.6 879.954  15
  -3   5   4 33439.3 916.524   3
   3  -5  -4 36642.6 977.073  13
   3   5  -3 85634.2 1650.97  15
   3  -5  -3 86968.0 1759.36  13
  -3   5   3 84887.6 1701.69   3
  -3  -5   2 28385.0 731.852   3
   3   5  -2 28748.8 758.356  15
  -3   5   2 28244.2 775.795   3
   3   5  -1 27602.7 741.157  15
   3  -5  -1 27470.1 793.405  13
  -3  -5   1 27101.2 695.158   1
  -3   5   1 28105.7 746.675   3
  -3   5   0 56.0054 44.3750   3
  -3  -5   0 28.9738 42.3124   1
   3   5   0-50.9249 66.2301  15
   3   5   1 3399.71 237.950  14
   3   5   1 3746.62 251.844  15
  -3  -5  -1 3763.71 238.458   1
  -3   5  -1 3284.27 218.303   3
   3   5   2 11121.4 448.685  14
  -3  -5  -2 10428.8 436.008   1
   3   5   2 10750.6 456.780  15
   3   5   3 7424.25 386.917  15
   3   5   3 6516.77 344.942  14
  -3  -5  -3 6116.36 343.997   1
  -3  -5  -3 6504.99 373.215   7
  -3  -5  -3 6498.37 389.134   6
  -3  -5  -3 6574.68 374.160  10
  -3   5  -3 6559.86 381.890   9
   3   5   4 38540.8 1034.11  15
   3   5   4 36606.0 963.014  14
  -3  -5  -4 36544.1 1030.48   7
  -3  -5  -4 36607.8 1006.45   1
  -3  -5  -4 37012.3 1055.70   6
  -3  -5  -4 37850.9 989.012  11
   3  -5   4 36960.8 969.595   2
  -3   5  -4 37655.6 1035.24   6
  -3  -5  -4 39262.8 1044.38  10
  -3   5  -4 36906.6 1016.69   5
  -3   5  -4 37906.1 1051.40   9
   3   5   5 5576.00 360.825  15
  -3  -5  -5 5542.05 370.631   7
  -3  -5  -5 5632.22 378.828   6
   3  -5   5 4882.39 332.203   2
  -3   5  -5 5422.46 367.321   6
  -3  -5  -5 5257.44 358.399   1
  -3  -5  -5 5559.32 359.978  10
  -3   5  -5 5361.59 350.988   5
  -3   5  -5 5593.59 373.389   9
  -3  -5  -6 5151.30 367.049   7
  -3  -5  -6 5315.00 367.807   6
  -3   5  -6 5186.34 367.061   6
  -3  -5  -6 4698.85 331.914  10
  -3   5  -6 5337.20 367.621   9
  -3  -5  -7 58807.8 1443.47   7
  -3  -5  -7 56410.3 1399.67   6
  -3   5  -7 59274.0 1470.51   6
  -3  -5  -7 57757.8 1370.94  10
  -3   5  -7 57935.9 1433.51   9
  -3  -5  -8 98654.2 2057.49   7
  -3  -5  -8 97283.4 1998.88   6
  -3   5  -8 100774. 2092.69   6
  -3  -5  -8 99807.8 1943.97  10
  -3   5  -8 99387.5 2059.13   9
  -3  -5  -9 5713.99 351.064   7
  -3  -5  -9 5468.06 314.450   6
  -3   5  -9 5448.56 357.092   6
  -3   5  -9 5278.52 338.616   9
  -3  -5 -10 5727.55 314.275   7
  -3   5 -10 5521.34 320.893   6
  -3   5 -10 5875.13 319.424   9
  -3  -5 -11 21376.2 570.620   7
  -3   5 -11 22215.3 600.927   6
  -3   5 -11 22022.6 586.173   9
   3  -6 -13-3.36632 41.3264   7
  -3   6  13 149.659 51.0795  12
   3  -6 -12 3282.76 208.770   4
  -3   6  12 2969.81 214.003  12
   3  -6 -11 10467.0 458.791   4
  -3   6  11 10220.8 460.429  12
  -3   6  10 13370.0 570.264  12
   3  -6 -10 14610.9 600.628   4
  -3   6   9 10370.9 512.797  12
   3  -6  -9 11186.0 540.106   4
  -3   6   8 4494.18 335.918  12
   3   6  -7 22506.9 731.881  15
  -3   6   7 23200.1 779.378   8
   3  -6  -7 22356.6 816.166  13
  -3   6   7 21166.4 768.035  12
  -3   6   7 22202.7 797.459   3
  -3   6   6 334.250 108.504   3
   3   6  -6 139.700 84.6099  15
  -3   6   6 169.918 98.4450   8
   3  -6  -6 358.675 111.658  13
  -3   6   6 190.037 88.2617  12
  -3   6   5 1350.48 177.480   3
   3   6  -5 1424.08 166.159  15
  -3   6   5 1574.06 193.675   8
   3  -6  -5 1649.39 205.317  13
  -3   6   5 1344.59 184.654  12
  -3  -6   4 4680.83 327.881   4
   3   6  -4 4532.78 291.221  15
  -3   6   4 4749.25 331.565   8
   3  -6  -4 4883.02 333.066  13
  -3   6   4 4344.73 305.965  12
  -3   6   4 4367.10 298.808   3
   3   6  -3 9851.14 425.668  15
   3  -6  -3 9727.24 469.016  13
  -3   6   3 9074.38 422.915   3
   3  -6  -2 4927.93 321.736  13
   3   6  -2 4764.85 287.775  15
  -3   6   2 4647.22 286.754   3
   3   6  -1 31741.4 839.720  15
  -3  -6   1 29009.4 787.263   1
   3  -6  -1 30688.8 886.044  13
  -3   6   1 30972.5 813.738   3
  -3  -6   0 977.448 131.382   1
   3   6   0 770.847 124.427  15
  -3   6   0 847.285 116.052   3
   3   6   1 30430.4 842.823  15
   3   6   1 28895.5 829.702  14
  -3  -6  -1 27589.3 798.740   1
  -3  -6  -2 1993.55 198.355   1
   3   6   2 2032.19 202.246  15
   3   6   2 2069.42 201.037  14
  -3  -6  -2 1860.88 199.058   7
  -3  -6  -2 1928.26 215.429   6
  -3  -6  -2 2200.03 215.201  11
  -3  -6  -2 2049.23 213.359  10
  -3   6  -2 2143.95 215.391   9
  -3  -6  -3 31968.6 928.736   1
   3   6   3 33620.4 949.812  15
   3   6   3 32800.6 923.862  14
  -3  -6  -3 33052.3 949.236   7
  -3  -6  -3 33600.2 986.378   6
  -3  -6  -3 34109.6 941.715  11
  -3   6  -3 33348.0 929.909   6
  -3  -6  -3 32478.7 953.875  10
  -3   6  -3 32576.0 964.658   9
   3   6   4 65875.6 1487.03  15
   3   6   4 61313.0 1425.67  14
  -3  -6  -4 63095.7 1482.55   7
  -3  -6  -4 60153.8 1454.52   1
  -3  -6  -4 64429.7 1513.69   6
  -3  -6  -4 62766.8 1423.81  11
  -3   6  -4 64415.9 1482.81   6
  -3  -6  -4 64392.9 1496.39  10
  -3   6  -4 62483.5 1433.90   5
  -3   6  -4 63792.6 1501.48   9
  -3  -6  -5 44280.7 1221.31   1
   3   6   5 47993.1 1229.22  15
  -3  -6  -5 47063.1 1230.95   7
  -3  -6  -5 47278.7 1240.37   6
  -3  -6  -5 47570.7 1141.00  11
  -3   6  -5 45699.7 1221.29   6
  -3  -6  -5 45152.0 1207.00  10
  -3   6  -5 45265.9 1222.16   9
  -3  -6  -6 25.1376 74.1959   7
  -3  -6  -6-61.1494 84.0275   6
  -3   6  -6 13.8846 73.9410   6
  -3  -6  -6 1.90698 68.7692  10
  -3  -6  -7 10291.2 511.699   7
  -3  -6  -7 9761.22 477.220   6
  -3   6  -7 10065.3 511.245   6
  -3  -6  -7 9638.43 472.296  10
  -3   6  -7 8908.46 474.456   9
  -3  -6  -8 75311.9 1668.87   7
  -3  -6  -8 75523.4 1593.16   6
  -3   6  -8 77438.9 1698.74   6
  -3  -6  -8 74976.8 1584.26  10
  -3   6  -8 75822.5 1653.39   9
  -3  -6  -9 3744.08 272.855   7
  -3   6  -9 3116.75 257.493   6
  -3  -6  -9 3111.65 209.089  10
  -3   6  -9 2777.43 232.563   9
  -3  -6 -10 21132.5 626.758   7
  -3   6 -10 22062.5 653.920   6
  -3   6 -10 21160.5 616.939   9
   3  -6  11 1548.60 125.703  12
  -3   6 -11 1705.72 135.278   6
  -3   6 -11 1696.75 127.458   9
  -3  -6 -11 1882.67 137.264   7
   3  -7 -13 18954.5 461.118   7
   3  -7 -12 4392.00 221.362   4
   3  -7 -12 4469.25 249.296   7
  -3   7  12 4245.94 228.989  12
  -3   7  11 78.3176 60.1502  12
   3  -7 -11 139.349 73.7258   4
  -3   7  10 10075.5 464.133  12
   3  -7 -10 10774.8 491.425   4
   3  -7  -9 4205.81 318.727   4
  -3   7   9 4245.10 314.039  12
  -3   7   8 27367.6 834.901   8
  -3   7   8 26047.5 857.933  12
   3  -7  -8 26989.6 891.547   4
  -3   7   7-15.0287 67.3230   8
  -3   7   7 85.7304 68.8417  12
  -3   7   6 70432.2 1647.49   8
   3  -7  -6 75105.8 1711.42  13
  -3   7   6 72710.9 1641.24  12
  -3   7   6 73422.8 1649.91   3
  -3   7   5 23158.5 802.123   8
   3  -7  -5 22978.1 823.748  13
  -3   7   5 21479.2 759.438  12
   3   7  -5 21954.1 731.672  15
  -3   7   5 21211.2 743.844   3
  -3  -7   4 70001.4 1583.88   4
   3  -7  -4 68727.8 1580.26  13
   3   7  -4 65308.8 1480.62  15
  -3   7   4 68792.7 1590.78   8
  -3   7   4 66614.3 1525.90  12
  -3  -7   4 64390.5 1450.52  11
  -3   7   4 64555.8 1485.59   3
  -3  -7   3 3061.68 272.725   4
  -3   7   3 3600.73 300.823   8
   3  -7  -3 3097.34 273.202  13
   3   7  -3 3088.88 250.249  15
  -3   7   3 2971.70 257.353  12
   3  -7  -3 3066.65 253.260   4
  -3  -7   3 3079.80 254.299  11
  -3   7   3 2856.33 242.190   3
  -3  -7   2 1844.44 205.808   4
   3   7  -2 1954.68 198.217  15
  -3   7   2 2063.24 224.083   8
   3  -7  -2 1816.15 209.032  13
  -3   7   2 1869.53 204.431  12
  -3  -7   2 2017.83 205.237  11
  -3   7   2 1828.71 184.128   3
   3   7  -1 9302.23 438.169  15
  -3  -7   1 9720.70 472.590   4
  -3   7   1 8634.48 457.511   8
   3  -7  -1 9159.00 469.460  13
  -3   7   1 9000.77 448.197  12
  -3  -7   1 8701.57 414.133   1
  -3  -7   1 9258.30 452.601  11
  -3  -7   1 8501.97 414.410  10
  -3   7   1 8951.13 450.599   9
   3   7   0 12459.4 521.997  15
  -3   7   0 14318.1 591.161   8
  -3  -7   0 13505.7 563.395   4
  -3  -7   0 13670.4 562.706  11
  -3  -7   0 13612.5 545.949  10
  -3  -7   0 12543.5 517.588   1
  -3   7   0 13460.0 560.655   9
  -3  -7  -1 9889.37 476.350   4
  -3   7  -1 10264.1 485.225   8
   3   7   1 10159.1 472.579  15
   3   7   1 9626.44 467.702  14
  -3  -7  -1 9651.27 447.455   7
  -3  -7  -1 10085.8 501.801   6
  -3  -7  -1 10431.7 488.256  11
  -3  -7  -1 10745.3 490.967  10
  -3  -7  -1 9723.98 457.714   1
  -3   7  -1 9850.48 478.225   9
  -3  -7  -2 6649.27 391.270   1
  -3   7  -2 7551.37 402.088   8
  -3  -7  -2 8020.84 422.147   4
   3   7   2 7684.48 416.272  14
  -3  -7  -2 7393.90 399.452   7
  -3  -7  -2 8517.78 458.502   6
   3   7   2 8359.32 431.971  15
  -3  -7  -2 7659.02 419.113  11
  -3  -7  -2 7604.98 422.788  10
  -3   7  -2 7392.93 416.796   9
  -3  -7  -3 28273.3 897.822   1
   3   7   3 30421.6 909.124  15
   3   7   3 27954.6 876.260  14
  -3  -7  -3 30076.5 896.792   7
  -3  -7  -3 28524.9 857.370   4
  -3  -7  -3 30435.0 939.883   6
  -3  -7  -3 30742.6 906.982  11
  -3  -7  -3 30070.9 925.499  10
  -3   7  -3 29085.2 911.785   9
  -3   7  -4 29.0792 75.0595   9
   3   7   4-24.1279 76.6825  15
   3   7   4-9.65009 66.5432  14
  -3  -7  -4 64.6891 95.2788   7
  -3  -7  -4 68.5176 80.7436  11
  -3  -7  -4 61.3623 84.9684   6
  -3  -7  -4 19.3430 79.5667   1
  -3   7  -4 17.5041 74.8035   6
  -3  -7  -4 89.1399 98.9819  10
  -3   7  -5 929.438 156.762   9
  -3  -7  -5 1014.62 165.359   7
  -3  -7  -5 938.086 144.195  11
  -3  -7  -5 787.168 151.567   6
  -3   7  -5 900.126 156.583   6
  -3  -7  -5 944.785 159.291  10
  -3  -7  -6 67149.6 1549.55   7
  -3  -7  -6 64935.5 1501.11   6
  -3   7  -6 66745.6 1553.81   6
  -3  -7  -6 64415.7 1526.81  10
  -3   7  -6 65967.3 1532.78   9
  -3  -7  -7 16740.8 648.226   7
  -3  -7  -7 15782.8 595.236   6
  -3   7  -7 17055.5 663.550   6
  -3  -7  -7 17113.7 633.786  10
  -3   7  -7 15796.6 622.121   9
  -3  -7  -8 3267.40 263.436   7
  -3   7  -8 3432.24 274.583   6
  -3  -7  -8 3452.36 250.192  10
  -3   7  -8 3220.81 253.333   9
  -3   7  -9 365.445 91.5746   9
  -3  -7  -9 336.718 90.5009   7
  -3   7  -9 336.200 94.1495   6
  -3  -7  -9 395.923 86.3259  10
  -3  -7 -10 21560.4 585.149   7
  -3   7 -10 21621.0 599.126   6
  -3   7 -10 20321.9 547.698   9
  -3  -7 -11 11.4499 24.5173   7
  -3   7 -11 4.80721 30.5540   6
   3  -8 -12 204.037 56.9496   7
  -3   8  12 198.836 44.8393  12
   3  -8 -12 270.982 52.0822   4
   3  -8 -11 59.4873 53.7528   4
   3  -8 -11 99.0335 63.0754   7
  -3   8  11 88.7786 50.6710  12
   3  -8 -11 47.5692 44.5976  10
  -3   8  10 496.803 103.853  12
   3  -8 -10 423.178 103.562   4
   3  -8  -9 84013.9 1773.01   4
  -3   8   9 80615.4 1701.23  12
  -3   8   8 20326.6 698.965   8
   3  -8  -8 19963.8 739.423   4
  -3   8   8 19863.1 705.641  12
  -3   8   7 382.385 116.774   8
  -3   8   7 381.819 119.305  12
   3  -8  -7 428.076 124.186   4
  -3   8   6 43602.3 1154.45  12
  -3   8   6 42360.2 1186.87   8
   3  -8  -6 42275.1 1178.82   4
  -3   8   5 42336.2 1146.38  12
   3  -8  -5 41332.6 1158.03   4
  -3  -8   4 3440.03 294.711   4
   3   8  -4 3306.59 275.736  15
  -3   8   4 2923.74 282.415   8
   3  -8  -4 3802.76 312.947  13
  -3   8   4 2561.38 250.249  12
   3  -8  -4 3694.05 296.669   4
  -3  -8   4 3132.33 258.572  11
  -3   8   4 2928.47 256.919   3
   3  -8  -3 8176.58 432.570   4
  -3  -8   3 8741.43 471.734   4
  -3   8   3 9166.16 494.576   8
   3  -8  -3 8294.79 466.090  13
  -3   8   3 7812.67 427.761  12
  -3  -8   3 8042.89 425.921  11
   3   8  -3 7717.44 422.273  15
  -3  -8   2 1788.01 216.258   4
   3   8  -2 1722.26 198.179  15
  -3   8   2 1668.43 212.519   8
   3  -8  -2 1636.56 211.274  13
  -3   8   2 1733.91 206.983  12
   3  -8  -2 1529.03 187.055   4
  -3  -8   2 1578.82 195.513  11
  -3   8   2 1922.80 219.326   9
  -3  -8   1 3361.03 288.560   4
  -3   8   1 3294.78 294.812   8
   3  -8  -1 3754.26 309.788  13
  -3   8   1 3180.92 271.041  12
   3   8  -1 3392.12 276.665  15
  -3  -8   1 3300.23 277.905  11
  -3  -8   1 3129.79 266.312   1
  -3  -8   1 2997.78 250.498  10
  -3   8   1 3448.74 286.160   9
  -3   8   0 1645.99 205.215   9
  -3   8   0 2079.69 234.761   8
   3   8   0 1526.25 190.697  15
   3   8   0 1360.12 186.926  14
   3  -8   0 1744.11 214.165  13
  -3  -8   0 1509.16 195.243   4
  -3  -8   0 1755.42 209.592  11
  -3  -8   0 1839.89 209.771   1
  -3  -8   0 1572.53 189.912  10
  -3   8  -1 17627.2 661.424   8
   3   8   1 17660.0 658.894  15
  -3  -8  -1 16680.4 651.264   4
   3   8   1 16284.8 655.214  14
  -3  -8  -1 16727.4 657.326  11
  -3  -8  -1 15857.0 630.242  10
  -3  -8  -1 15245.8 625.621   1
  -3   8  -1 16769.3 651.926   9
  -3  -8  -2 13002.4 577.683   1
   3   8   2 13328.5 573.857  15
  -3  -8  -2 13432.3 570.294   4
   3   8   2 12796.6 573.493  14
  -3  -8  -2 13406.2 579.979  11
  -3  -8  -2 13964.3 588.936  10
  -3  -8  -2 13472.2 541.635   7
  -3   8  -2 12716.6 566.141   9
  -3   8  -3 1348.16 188.308   9
  -3  -8  -3 1636.44 193.307   7
  -3  -8  -3 1427.48 181.351   4
  -3  -8  -3 1782.90 223.567   6
  -3  -8  -3 1708.47 200.068  11
  -3  -8  -3 1581.75 201.229  10
  -3  -8  -4 9987.42 463.837   4
  -3  -8  -4 9707.99 474.316   7
  -3  -8  -4 9732.70 494.969   6
  -3  -8  -4 9392.60 461.798  11
  -3   8  -4 9214.35 455.164   6
  -3  -8  -4 9573.03 495.375  10
  -3   8  -4 10225.0 497.348   9
  -3  -8  -5 17824.5 673.130   7
  -3  -8  -5 17762.6 668.436   6
  -3  -8  -5 18915.3 642.461  11
  -3   8  -5 19127.6 689.161   6
  -3  -8  -5 19478.5 722.643  10
  -3   8  -5 17530.7 668.028   9
  -3  -8  -6 27749.3 863.101   7
  -3  -8  -6 28415.0 840.998   6
  -3   8  -6 29462.3 889.771   6
  -3  -8  -6 29302.0 894.126  10
  -3   8  -6 27984.2 856.008   9
  -3  -8  -7 10179.2 466.311   7
  -3   8  -7 10284.9 477.410   6
  -3  -8  -7 10793.4 476.541  10
  -3   8  -7 10256.0 454.938   9
  -3  -8  -8 14332.1 526.331   7
  -3   8  -8 14320.3 536.231   6
  -3  -8  -8 13162.6 486.127  10
  -3   8  -8 12693.8 477.871   9
  -3  -8  -9 3717.30 228.858   7
  -3   8  -9 3949.26 241.454   6
  -3  -8  -9 3576.97 197.564  10
  -3   8  -9 3606.03 209.671   9
  -3  -8 -10 30960.5 676.070   7
  -3   8 -10 30702.1 688.236   6
   3  -9 -11 7469.82 292.555   4
   3  -9 -11 6776.61 257.458   7
   3  -9 -10 5578.86 301.831   4
  -3   9  10 5060.08 255.385  12
   3  -9 -10 5562.18 272.725   7
  -3   9   9 6774.37 319.018   8
   3  -9  -9 6232.06 356.204   4
  -3   9   9 6134.08 320.293  12
  -3   9   8 24912.0 771.128   8
   3  -9  -8 26307.2 828.851   4
  -3   9   8 25683.5 763.720  12
  -3   9   7 4984.20 342.718   8
   3  -9  -7 5014.15 349.305   4
  -3   9   7 5123.30 325.893  12
  -3   9   6 54.2564 77.4975   8
  -3   9   6 216.040 87.9656  12
   3  -9  -6 30.0820 79.4733   4
  -3   9   5 22678.6 820.070   8
   3  -9  -5 21186.0 765.144   4
  -3   9   5 21824.1 743.620  12
  -3  -9   4 7925.33 455.510   4
  -3   9   4 8575.43 486.466   8
   3  -9  -4 8833.64 461.840   4
  -3   9   4 7618.37 417.846  12
  -3  -9   4 8557.21 427.358  11
  -3   9   3 526.438 128.508   9
  -3   9   3 419.279 129.132   8
  -3  -9   3 479.327 127.105   4
  -3   9   3 505.500 136.043  12
   3  -9  -3 399.299 105.149   4
  -3  -9   3 413.981 109.842  11
  -3   9   2 810.415 151.441   9
  -3   9   2 996.078 177.341   8
  -3  -9   2 1009.29 169.616   4
  -3   9   2 1089.89 160.958  12
   3  -9  -2 1068.12 150.659   4
  -3  -9   2 1033.93 160.751  11
  -3  -9   1 5245.01 369.961   4
  -3   9   1 5963.57 393.413   8
  -3  -9   1 5721.72 373.735  11
  -3  -9   1 5371.22 326.898  10
  -3   9   1 4804.67 336.614   9
  -3  -9   0 63322.4 1495.83   4
  -3   9   0 61653.0 1482.85   8
  -3  -9   0 59893.7 1460.25  11
  -3  -9   0 59021.3 1387.13  10
  -3   9   0 60232.4 1424.74   9
  -3   9  -1 17623.6 668.297   8
  -3  -9  -1 17013.5 672.972   4
  -3  -9  -1 16853.8 666.578  11
  -3  -9  -1 15530.7 623.958  10
  -3   9  -1 16430.8 638.315   9
  -3  -9  -2 4116.59 315.008   4
  -3  -9  -2 4170.69 317.237  11
  -3  -9  -2 3790.13 300.435  10
  -3   9  -2 3948.65 300.217   9
  -3  -9  -3 9818.79 476.031   4
  -3  -9  -3 9064.53 433.806   7
   3   9   3 9321.50 419.956  16
  -3  -9  -3 9635.54 478.374  11
  -3  -9  -3 9688.30 493.140  10
  -3   9  -3 9617.31 470.199   9
  -3  -9  -4 29777.9 866.055   4
  -3  -9  -4 30269.2 870.758   7
  -3  -9  -4 29312.1 873.830  11
  -3   9  -4 29431.9 851.199   6
  -3  -9  -4 31171.1 936.991  10
  -3   9  -4 30036.1 884.058   9
  -3  -9  -5 12086.4 508.655   7
  -3  -9  -5 12197.4 485.445  11
  -3   9  -5 12350.9 509.209   6
  -3  -9  -5 11044.2 520.143  10
  -3   9  -5 11999.3 503.956   9
  -3  -9  -6 1585.41 177.114   7
  -3   9  -6 1637.44 180.382   6
  -3  -9  -6 1955.70 205.791  10
  -3   9  -6 1382.36 162.124   9
  -3   9  -7 81.9302 62.2865   9
  -3  -9  -7 89.2262 67.6324   7
  -3   9  -7 78.0859 62.0678   6
  -3  -9  -7 15.7459 60.6919  10
  -3   9  -8 727.451 97.4801   9
  -3  -9  -8 733.416 107.571   7
  -3   9  -8 584.293 104.253   6
  -3  -9  -8 677.474 104.087  10
  -3  -9  -9 108.103 48.0806   7
  -3   9  -9 107.847 51.1342   6
  -3  -9  -9 63.6074 40.9371  10
   3 -10 -10 8376.57 328.233   4
   3 -10 -10 7530.69 307.084  10
  -3  10  10 7745.46 272.634   9
  -3  10   9 3348.82 197.336   8
   3 -10  -9 3704.25 244.112   4
  -3  10   8 6938.02 348.986   8
   3 -10  -8 7452.99 384.417   4
  -3  10   8 6292.87 303.161  12
  -3  10   7 9750.26 460.503   8
   3 -10  -7 10621.0 482.972   4
  -3  10   7 9590.57 410.724  12
  -3  10   6 1224.64 181.672   8
  -3  10   6 1022.37 143.209  12
   3 -10  -6 1061.79 166.446   4
  -3  10   5 11279.6 543.614   8
   3 -10  -5 10489.8 501.003   4
  -3  10   5 9504.28 442.656  12
  -3  10   5 10719.9 482.961   9
  -3  10   4 144.392 74.5318   9
  -3  10   4 43.9216 95.5643   8
  -3  10   4 60.7592 67.8634  12
   3 -10  -4 16.4190 76.4271   4
  -3 -10   4 117.877 60.1567  11
  -3  10   3 947.763 150.707   9
  -3  10   3 831.806 160.561   8
  -3 -10   3 1150.51 177.236   4
   3 -10  -3 965.968 151.136   4
  -3 -10   3 996.177 158.853  11
  -3  10   2 102.008 76.0719   9
  -3  10   2 18.8831 78.7683   8
  -3 -10   2 125.969 98.2988   4
  -3 -10   2 49.1934 78.9921  11
  -3 -10   1 4179.45 328.224   4
  -3  10   1 4264.35 335.708   8
  -3 -10   1 4474.46 329.316  11
  -3  10   1 3915.89 292.717   9
   3  10   0 10440.2 442.648  16
  -3 -10   0 11204.9 537.890   4
  -3  10   0 10875.2 522.287   8
  -3 -10   0 10387.3 516.130  11
  -3 -10   0 10701.7 475.894  10
  -3  10   0 11030.5 491.995   9
  -3  10  -1 714.313 123.655   9
  -3  10  -1 552.516 126.984   8
  -3 -10  -1 444.285 121.700   4
  -3 -10  -1 640.169 139.410  11
  -3 -10  -1 420.099 109.622  10
   3  10   1 504.484 109.561  16
   3  10   2 7496.62 368.410  16
  -3 -10  -2 7629.11 427.349   4
  -3 -10  -2 8077.19 438.804  11
  -3 -10  -2 7563.97 411.854  10
  -3  10  -2 7571.47 395.241   9
  -3  10  -3 152.436 76.6573   9
   3  10   3 170.328 79.7052  16
  -3 -10  -3 126.621 81.0952   4
  -3 -10  -3 176.389 87.2776  11
  -3 -10  -3 185.145 94.5764  10
   3  10   4 3056.96 224.461  16
  -3 -10  -4 3454.38 255.500   4
  -3 -10  -4 3249.50 250.619  11
  -3 -10  -4 3994.36 294.582  10
  -3  10  -4 3233.55 239.110   9
  -3  10  -5 1249.84 140.351   9
   3  10   5 1819.02 166.445  16
  -3 -10  -5 1675.29 166.570   7
  -3 -10  -5 1449.98 151.615   4
  -3 -10  -5 1723.56 164.765  11
  -3  10  -5 1523.30 158.352   6
  -3 -10  -5 1954.89 204.152  10
  -3  10  -6 125.810 58.4880   9
   3  10   6 109.584 63.2708  16
  -3 -10  -6 46.5106 56.2004   7
  -3  10  -6 69.1414 65.2212   6
  -3 -10  -6 58.9653 68.7048  10
   3  10   7 117.457 51.8644  16
  -3 -10  -7 212.536 62.3306   7
  -3  10  -7 210.477 64.5121   6
  -3 -10  -7 223.208 72.0975  10
  -3 -10  -8 4865.54 210.665   7
  -3  10  -8 4888.16 219.314   6
  -3 -10  -8 4729.84 223.330  10
   3 -11 -10 4397.54 183.118   4
   3 -11 -10 3933.82 170.262  10
   3 -11  -9 6977.36 293.742   4
   3 -11  -9 6426.17 285.334  10
  -3  11   8 2569.55 184.326   8
   3 -11  -8 2727.42 204.999   4
  -3  11   7 3958.49 262.132   8
   3 -11  -7 4516.12 281.849   4
  -3  11   7 3832.98 221.962   9
  -3  11   6 103.898 52.0165   9
  -3  11   6 68.2367 82.6774   8
   3 -11  -6 114.376 77.2656   4
  -3  11   5 88.6343 66.6702   9
  -3  11   5 73.4400 75.6968   8
   3 -11  -5-28.0099 67.5830   4
  -3  11   4 533.347 103.374   9
  -3  11   4 550.323 140.784   8
   3 -11  -4 710.455 130.499   4
  -3 -11   4 407.865 94.7792  11
  -3 -11   3 5830.13 369.827   4
  -3  11   3 5425.14 367.032   8
   3 -11  -3 5557.03 329.883   4
  -3 -11   3 5669.58 338.071  11
   3  11  -3 6021.61 308.415  16
  -3  11   3 5261.54 311.696   9
   3  11  -2 9876.13 410.045  16
  -3 -11   2 10146.4 500.238   4
  -3  11   2 9820.94 492.020   8
  -3 -11   2 9918.60 470.516  11
   3  11  -1 612.908 110.816  16
  -3  11   1 402.518 116.923   8
  -3 -11   1 432.260 119.852   4
  -3 -11   1 359.020 117.565  11
   3  11   0 3883.34 253.707  16
  -3 -11   0 3325.35 280.048   4
  -3  11   0 3693.01 286.150   8
  -3 -11   0 3580.98 286.471  11
  -3 -11   0 3724.27 254.137  10
  -3  11  -1 1244.21 167.144   8
  -3 -11  -1 1028.07 163.763   4
  -3 -11  -1 1004.59 159.169  11
  -3 -11  -1 1036.79 144.224  10
   3  11   1 1052.32 138.109  16
   3  11   2 16632.4 550.731  16
  -3 -11  -2 18026.0 650.705   4
  -3 -11  -2 18079.8 648.314  11
  -3 -11  -2 16836.3 606.849  10
   3  11   3 78.8221 56.5065  16
  -3 -11  -3 12.3183 64.3076   4
  -3 -11  -3 3.02863 64.4775  11
  -3 -11  -3-16.7928 58.6245  10
  -3 -11  -4 55.4332 51.0312   4
  -3 -11  -4 83.3393 60.5228  11
  -3 -11  -4 36.9757 59.7907  10
   3  11   4 153.583 71.1652  16
   3  11   5 2609.20 176.783  16
  -3 -11  -5 2800.07 189.020   4
  -3 -11  -5 2512.90 175.729  11
  -3 -11  -5 2661.98 212.797  10
  -3 -11  -6 141.272 60.9302  10
   3  11   6 183.197 54.6804  16
  -3 -11  -7 115.647 49.7463  10
  -3  12   8 4721.81 202.798   8
   3 -12  -8 4658.02 222.200   4
   3 -12  -8 4597.30 224.438  10
  -3  12   7 4439.50 240.883   8
   3 -12  -7 4203.42 234.863   4
  -3  12   6 3557.29 241.493   8
   3 -12  -6 3561.80 229.371   4
  -3  12   5 2461.23 216.201   8
   3 -12  -5 2309.08 192.891   4
  -3  12   4 1711.23 190.637   8
   3 -12  -4 1771.15 168.662   4
  -3 -12   4 1906.28 166.135  11
   3  12  -3 713.388 105.947  16
  -3  12   3 692.847 135.410   8
   3 -12  -3 541.605 102.750   4
  -3 -12   3 459.420 97.4929  11
   3  12  -2 1715.24 154.031  16
  -3 -12   2 2124.55 209.148   4
  -3  12   2 1861.30 201.571   8
  -3 -12   2 1703.74 179.839  11
   3  12  -1 274.599 76.1594  16
  -3  12   1 400.103 104.499   8
  -3 -12   1 196.032 92.7483   4
  -3 -12   1 408.171 102.170  11
   3  12   0 4668.28 255.225  16
  -3 -12   0 4959.21 319.737   4
  -3  12   0 5267.33 305.537   8
  -3 -12   0 4754.06 304.927  11
   3  12   1 427.259 87.9054  16
  -3 -12  -1 362.671 97.6056   4
  -3 -12  -1 441.295 108.313  11
  -3 -12  -1 370.321 83.3371  10
   3  12   2 16983.1 509.319  16
  -3 -12  -2 17506.9 599.209   4
  -3 -12  -2 17713.6 590.736  11
  -3 -12  -2 18021.2 559.056  10
   3  12   3 3466.70 199.422  16
  -3 -12  -3 3149.57 225.497   4
  -3 -12  -3 3097.15 219.568  11
  -3 -12  -3 3482.90 226.701  10
  -3 -12  -4 730.803 100.405   4
  -3 -12  -4 801.204 105.443  11
  -3 -12  -4 753.553 109.853  10
   3  12   4 597.375 83.3946  16
  -3 -12  -5 121.725 46.5309   4
  -3 -12  -5 77.0668 44.0334  11
  -3 -12  -5 72.5615 48.6893  10
  -3 -12  -6 11610.8 356.145  10
  -3  13   7 3929.02 172.318   8
   3 -13  -7 3802.27 167.628  10
  -3  13   6 10656.5 359.113   8
   3 -13  -6 10589.5 331.359   4
   3 -13  -6 10108.1 326.477  10
  -3  13   5 10339.3 381.028   8
   3 -13  -5 9968.39 334.183   4
   3 -13  -5 9370.32 327.907  10
  -3  13   4 13999.2 471.084   8
   3 -13  -4 12931.4 392.513   4
  -3 -13   4 12829.0 374.304  11
   3 -13  -4 12555.9 390.037  10
  -3  13   3 821.033 121.245   8
  -3 -13   3 672.467 94.9424  11
  -3  13   2 18627.2 574.791   8
  -3 -13   2 17919.8 544.102  11
   3  13  -1 16421.2 452.601  16
  -3 -13   1 18034.9 572.130   4
  -3  13   1 16849.5 529.712   8
  -3 -13   1 16756.5 533.322  11
  -3  13   0 79.3028 52.8943   8
  -3 -13   0 235.428 81.7623   4
  -3 -13   0 143.842 68.8880  11
   3  13   0 104.862 53.9887  16
   3  13   1 9630.56 318.644  16
  -3 -13  -1 10696.2 414.076   4
  -3 -13  -1 9868.91 390.188  11
  -3 -13  -2 7640.36 329.183   4
  -3 -13  -2 7187.42 310.708  11
  -3 -13  -2 7398.65 267.919  10
  -3 -13  -3 5430.34 251.713   4
  -3 -13  -3 5439.05 244.894  11
  -3 -13  -3 5020.60 218.071  10
  -3 -13  -4 2971.00 147.786  11
  -3 -13  -4 3070.37 158.730  10
  -3  14   4 2779.82 156.215   8
   3 -14  -4 3000.82 150.338  11
  -3  14   3 1222.10 109.310   8
  -3  14   2 330.439 61.7653   8
  -3 -14   2 442.562 66.3673  11
  -3 -14   1 12810.6 380.360  11
  -3 -14   0 6183.95 251.286  11
  -3 -14  -1 4500.72 205.003  11
  -3 -14  -2 443.656 62.0816  11
  -4   0  14 6858.00 248.147   5
  -4   0  13 5.29247 52.2295   5
  -4   0  13 32.7988 46.1161  12
  -4   0  12 1102.99 133.272  12
  -4   0  11 102.448 62.0843  12
  -4   0  10 6894.25 384.641  12
  -4   0   9 17.1579 59.6231  12
  -4   0   8 11870.3 523.999  12
  -4   0   7-25.9745 79.2161   3
   4   0  -7-44.2863 72.1343  13
  -4   0   7 120.703 87.4886  12
   4   0  -6 52382.7 1277.80  13
  -4   0   6 54423.8 1266.99  12
  -4   0   6 53341.5 1295.31   3
  -4   0   5 66.1948 79.4704   5
  -4   0   5 16.0195 54.1125   3
   4   0  -5-3.07919 52.1100  13
   4   0  -4 5769.50 317.725  13
  -4   0   4 4914.21 319.455   3
  -4   0   3 39.7555 59.0145   3
   4   0  -3-18.9771 51.3375  13
   4   0  -2 2506.92 191.401  13
  -4   0   2 1848.13 193.949   3
  -4   0   1 15.4202 57.1441   3
  -4   0   0 37467.5 999.841   3
  -4   0  -1 77.4520 58.0809   3
   4   0   1 50.3200 48.6399  15
  -4   0  -2 212.098 89.8046   5
  -4   0  -2 201.345 88.7071   3
  -4   0  -2 212.432 84.0445   8
  -4   0  -2 179.774 64.1523   7
  -4   0  -2 263.061 90.7851  11
  -4   0  -2 150.216 86.2603  10
  -4   0  -3 18.9067 72.2190   9
  -4   0  -3 27.2675 71.1751   5
  -4   0  -3-141.657 84.0120   8
  -4   0  -3 81.3573 67.5275   7
  -4   0  -3-33.6564 63.4823  10
  -4   0  -4 745.059 136.670   9
  -4   0  -4 770.533 147.651   5
  -4   0  -4 737.820 143.151   8
  -4   0  -4 907.857 157.219   7
  -4   0  -4 662.006 141.011   6
  -4   0  -4 815.051 137.171  10
  -4   0  -5-32.5197 73.3251   9
  -4   0  -5-0.51211 78.6969   5
  -4   0  -5-83.6219 84.7866   7
  -4   0  -5-35.6531 87.5498   6
  -4   0  -6 73.5503 89.5928   5
  -4   0  -6 53.8022 72.0153   9
  -4   0  -6 113.753 63.4081   7
  -4   0  -7 93.2797 79.4628   9
  -4   0  -7 4.35043 51.1229   7
  -4   0  -8 45978.8 1068.97   7
  -4   0  -8 46562.2 1212.34   6
  -4   0  -8 47342.5 1132.92   9
  -4   0  -9-49.5718 59.5860   9
  -4   0  -9 48.3945 79.5093   6
  -4   0 -10 97.9999 52.8344   9
  -4   0 -10 60.8681 55.8503   6
  -4   0 -11-43.0101 38.4543   6
  -4  -1  14 1045.18 90.9269   5
  -4   1  14 1208.21 98.4422   5
  -4   1  13 1128.86 131.979   5
  -4  -1  13 1290.80 137.787   5
  -4   1  13 928.885 107.173  12
  -4  -1  12 17.4200 50.7353  12
  -4   1  12 5.12104 53.7784  12
  -4  -1  11 127.506 64.6053  12
  -4   1  11 227.384 91.2604  12
  -4  -1  10 63.3527 56.4922  12
  -4   1  10 93.1155 69.4902  12
  -4  -1   9 9359.84 443.327  12
  -4   1   9 9258.65 470.281  12
  -4  -1   8 9088.22 439.824  12
  -4   1   8 9428.59 474.575  12
   4  -1  -7 8132.47 456.365  13
   4   1  -7 9224.96 458.801  13
  -4   1   7 8875.74 452.391  12
  -4   1   7 8473.76 456.577   3
  -4  -1   7 8068.68 423.689   3
  -4   1   6 1141.89 167.365   3
  -4  -1   6 1289.67 171.472   3
   4  -1  -6 1527.08 189.650  13
   4   1  -6 1413.05 169.357  13
  -4   1   6 1115.14 168.515  12
  -4   1   5 3802.72 295.172   5
  -4  -1   5 2892.24 259.137   5
   4  -1  -5 3087.79 253.699  13
   4   1  -5 3224.18 238.714  13
  -4   1   5 3358.05 265.063  12
  -4   1   5 3433.99 273.997   3
  -4  -1   5 3316.57 261.240   3
   4  -1  -4 25603.9 766.511  13
  -4   1   4 24909.2 785.496   3
  -4  -1   4 25708.3 780.596   3
   4  -1  -3 17178.0 595.158  13
  -4   1   3 17638.6 627.392   3
  -4  -1   3 16704.1 605.653   3
  -4   1   2 94.8488 56.3219   3
  -4  -1   2 149.345 63.2341   3
   4  -1  -2 153.040 63.4252  13
  -4  -1   1 3089.99 250.735   3
   4  -1  -1 3001.47 216.571  13
  -4   1   1 3302.48 255.551   3
  -4   1   0 6532.42 366.847   3
  -4  -1   0 6673.17 377.144   3
   4   1   0 6761.23 312.645  15
   4  -1   0 6520.17 321.173  13
  -4   1  -1 7741.41 408.215   3
  -4  -1  -1 7312.18 402.165   3
   4   1   1 7136.91 344.936  15
  -4   1  -2 3944.39 292.170   3
  -4  -1  -2 4222.36 314.473   8
  -4  -1  -2 4347.75 314.509   3
  -4   1  -2 3993.15 301.669   8
   4   1   2 4051.80 272.002  15
  -4   1  -2 3773.19 285.129   7
  -4  -1  -2 3829.87 287.405   7
  -4  -1  -2 3863.80 281.198  11
  -4  -1  -2 4292.49 308.847   6
  -4  -1  -2 4324.39 294.932  10
  -4  -1  -2 3886.90 289.157   5
  -4   1  -2 3865.31 300.009   5
  -4  -1  -3 4452.54 325.526   8
  -4   1  -3 4253.84 311.482   8
  -4   1  -3 4362.28 314.493   3
  -4   1  -3 4364.50 300.395   7
  -4  -1  -3 4837.12 329.980   7
  -4  -1  -3 4330.00 299.527  11
  -4  -1  -3 4591.59 337.075   6
  -4   1  -3 4796.12 335.277   6
  -4  -1  -3 4173.58 298.532  10
  -4  -1  -3 4656.11 328.865   5
  -4   1  -3 4180.61 320.650   5
  -4   1  -3 4614.63 316.930   9
  -4  -1  -4 22603.1 781.129   8
  -4   1  -4 23903.5 777.179   8
  -4   1  -4 22592.8 750.816   7
  -4  -1  -4 23573.0 793.932   7
  -4  -1  -4 24065.2 839.320   6
  -4   1  -4 23826.9 821.679   6
  -4  -1  -4 24267.7 767.657  10
  -4  -1  -4 24723.9 823.926   5
  -4   1  -4 24099.8 827.373   5
  -4   1  -4 23701.3 782.883   9
  -4  -1  -5 797.949 156.393   5
  -4   1  -5 738.304 144.609   9
  -4   1  -5 1107.78 176.214   5
  -4   1  -5 803.170 140.952   7
  -4  -1  -5 681.966 136.991   7
  -4  -1  -5 796.872 159.320   6
  -4   1  -5 911.753 166.524   6
  -4  -1  -5 534.257 117.748  10
  -4   1  -6 34088.3 938.482   7
  -4  -1  -6 34560.7 989.958   7
  -4  -1  -6 34842.6 1064.06   6
  -4   1  -6 34688.7 1054.39   6
  -4   1  -6 35468.0 1059.05   5
  -4  -1  -6 34970.5 962.001   9
  -4   1  -6 34640.9 1001.65   9
  -4  -1  -7-3.99041 60.1409   9
  -4   1  -7 76.1643 76.4631   9
  -4  -1  -7-24.1757 74.4611   7
  -4  -1  -7 45.1412 88.7069   6
  -4   1  -7 30.4841 86.9746   6
  -4  -1  -8 5891.82 331.840   7
  -4  -1  -8 6660.79 397.028   6
  -4  -1  -8 6362.12 337.552   9
  -4   1  -8 6766.56 372.628   9
  -4  -1  -9 2532.23 188.013   7
  -4  -1  -9 2560.43 223.871   6
  -4   1  -9 2653.00 232.857   6
  -4  -1  -9 2645.16 193.949   9
  -4   1  -9 2575.85 209.643   9
   4  -1  10 2254.22 154.584  12
  -4  -1 -10 2421.59 182.596   6
  -4   1 -10 2503.59 193.244   6
  -4   1 -10 2139.43 162.332   9
  -4   1 -11 16850.7 421.886   6
  -4   2  13 20355.7 573.392   5
  -4  -2  13 21017.3 567.796   5
  -4   2  13 19954.3 550.409  12
  -4   2  12 32261.1 841.886  12
  -4   2  11 933.225 146.607  12
  -4   2  10 2800.30 252.372  12
  -4   2   9 32191.7 966.902  12
  -4   2   8 25736.7 844.387  12
  -4   2   7 399.540 110.709   3
   4  -2  -7 563.572 133.601  13
  -4   2   7 546.492 128.925  12
  -4   2   6 22792.4 796.857   5
  -4   2   6 22615.5 750.629   8
   4  -2  -6 22241.3 775.421  13
  -4   2   6 22814.2 767.990  12
  -4   2   6 23081.2 789.176   3
  -4  -2   6 21500.9 712.753   3
  -4   2   5 337.270 111.534   5
  -4  -2   5 275.388 101.039   5
  -4   2   5 171.771 83.2712   3
  -4  -2   5 151.671 70.4106   3
  -4   2   5 196.360 79.3075   8
   4  -2  -5 231.768 91.3001  13
  -4   2   5 259.129 93.4355  12
  -4   2   4 564.863 124.509   5
  -4   2   4 798.678 136.004   3
  -4  -2   4 959.828 142.175   3
   4  -2  -4 868.568 143.869  13
  -4   2   3 807.527 132.305   3
  -4  -2   3 777.124 128.213   3
   4  -2  -3 992.725 141.008  13
  -4  -2   2 26167.0 793.811   3
   4  -2  -2 26277.9 766.610  13
  -4   2   2 25717.3 787.592   3
  -4  -2   1 70686.9 1538.29   3
   4   2  -1 69875.6 1375.69  15
   4  -2  -1 70614.5 1470.58  13
  -4   2   1 68373.6 1508.22   3
  -4  -2   0 3380.85 268.911   3
   4   2   0 3527.91 233.837  15
   4  -2   0 3286.66 238.810  13
  -4   2   0 3012.74 247.326   3
  -4   2  -1 930.661 153.977   5
  -4   2  -1 1072.39 153.438   3
   4   2   1 926.256 130.297  15
  -4  -2  -1 1109.72 164.698   3
  -4  -2  -1 731.637 138.138   8
   4  -2   1 1003.52 134.848  13
  -4  -2  -1 882.015 150.655   7
  -4  -2  -1 1114.83 157.915  11
  -4  -2  -1 878.208 144.252  10
  -4   2  -2 16912.4 629.273   3
  -4  -2  -2 16139.3 650.740   8
  -4   2  -2 16550.9 639.883   8
   4   2   2 16054.5 589.737  15
  -4  -2  -2 16578.2 643.630   7
  -4  -2  -2 17856.8 632.048  11
  -4  -2  -2 16662.5 651.878   6
  -4   2  -2 16440.5 620.157   6
  -4  -2  -2 16776.2 625.977  10
  -4  -2  -2 16814.8 634.538   5
  -4   2  -2 18047.2 674.255   5
  -4   2  -2 17550.5 645.180   9
  -4  -2  -3 12634.8 568.072   8
  -4   2  -3 11474.0 523.930   8
  -4   2  -3 12597.0 541.428   3
   4   2   3 12831.2 540.097  15
  -4   2  -3 12295.2 512.594   7
  -4  -2  -3 12219.3 550.488   7
  -4  -2  -3 13103.9 534.649  11
  -4  -2  -3 12061.4 568.253   6
  -4   2  -3 12377.3 548.530   6
  -4  -2  -3 12466.9 535.498  10
  -4  -2  -3 12459.7 546.497   5
  -4   2  -3 12343.6 563.277   5
  -4   2  -3 12703.1 553.136   9
   4   2   4 13799.5 582.502  15
  -4  -2  -4 13088.8 580.840   7
  -4  -2  -4 13498.6 541.368  11
  -4  -2  -4 13648.1 616.019   6
  -4   2  -4 13783.5 602.768   6
  -4  -2  -4 12885.9 552.440  10
  -4  -2  -4 14086.8 589.737   5
  -4   2  -4 14521.4 621.378   5
  -4   2  -4 13820.5 590.252   9
  -4  -2  -5 13253.8 583.148   7
  -4  -2  -5 12666.1 601.011   6
  -4   2  -5 13695.2 609.592   6
  -4  -2  -5 12645.4 535.392  10
  -4  -2  -5 13496.3 583.073   5
  -4   2  -5 13178.3 604.251   5
  -4   2  -5 12499.6 565.461   9
  -4  -2  -6 2157.61 231.928   7
  -4  -2  -6 1960.46 233.415   6
  -4   2  -6 1915.15 229.879   6
  -4  -2  -6 2006.65 202.724  10
  -4   2  -6 1850.41 225.264   5
  -4   2  -6 1960.55 224.173   9
  -4  -2  -7 6232.90 377.051   7
  -4  -2  -7 7224.59 432.351   6
  -4   2  -7 7237.94 430.579   6
  -4   2  -7 6182.98 380.156   9
  -4  -2  -8 11387.9 483.002   7
  -4  -2  -8 11228.2 519.213   6
  -4   2  -8 11208.8 521.306   6
  -4   2  -8 12018.9 509.578   9
  -4   2  -9 46.5007 63.2326   9
  -4  -2  -9 5.33668 56.2960   7
  -4  -2  -9-40.4582 72.3289   6
  -4   2  -9-36.4099 71.3609   6
  -4   2 -10 41.1252 51.2043   9
  -4  -2 -10 93.1031 47.5683   7
  -4  -2 -10-49.3050 60.2057   6
  -4   2 -10 49.7844 60.3078   6
  -4   2 -11 11176.0 320.163   6
  -4   3  13 11722.7 387.018   5
  -4  -3  13 12373.2 379.614   5
  -4   3  13 12196.8 397.107  12
  -4   3  12-11.8483 61.1126   5
  -4   3  12 3.18638 61.8002  12
   4  -3 -12 3.95214 45.6474   4
  -4   3  11 3982.89 283.822  12
  -4   3  10 274.772 98.0690  12
  -4   3   9 87.9305 88.7765  12
  -4   3   8 3531.74 297.185  12
  -4   3   7 1923.40 224.440   5
   4  -3  -7 1971.90 227.247  13
  -4   3   7 2071.59 228.255  12
  -4   3   7 1898.05 226.301   3
  -4   3   6 2158.85 237.998   5
  -4  -3   6 2469.21 239.867   5
  -4   3   6 2234.45 232.779   8
   4  -3  -6 2602.58 259.292  13
  -4   3   6 2650.61 252.020  12
  -4   3   6 2386.22 245.932   3
  -4   3   5 22081.9 779.002   5
  -4  -3   5 22065.0 743.419   5
  -4   3   5 23207.5 775.449   8
   4  -3  -5 22527.7 778.838  13
  -4   3   5 22738.1 773.096  12
  -4   3   5 22739.8 780.597   3
  -4  -3   5 22084.6 704.862   3
  -4  -3   4 22511.6 715.430   3
  -4   3   4 23218.0 775.615   8
   4  -3  -4 22795.6 770.622  13
  -4   3   4 23281.7 766.712  12
  -4  -3   4 22303.2 711.326  11
  -4   3   4 22193.2 758.373   3
  -4   3   4 23129.3 783.025   5
  -4  -3   3 7293.00 384.123   3
  -4   3   3 7411.16 414.914   8
   4  -3  -3 7490.97 403.047  13
  -4   3   3 7815.24 414.626  12
  -4   3   3 7542.79 406.550   3
  -4   3   3 7165.61 410.224   5
  -4   3   2 270.810 88.1421   3
  -4  -3   2 440.586 107.423   3
   4   3  -2 290.936 78.4377  15
   4  -3  -2 248.414 82.3296  13
  -4  -3   1 38279.3 1018.78   3
   4   3  -1 37541.2 922.645  15
   4  -3  -1 37940.7 996.895  13
  -4   3   1 38005.5 1011.98   3
  -4  -3   0 8084.90 435.854   8
  -4  -3   0 8047.71 423.645   3
  -4   3   0 7677.63 424.887   8
   4   3   0 8507.89 387.211  15
  -4  -3   0 7426.52 405.312   7
   4  -3   0 7561.48 391.031  13
  -4  -3   0 8331.82 415.428  11
  -4  -3   0 8013.85 413.624  10
  -4   3   0 7733.66 425.760   5
  -4   3   0 8241.64 423.530   9
  -4   3   0 7761.62 404.319   3
  -4   3  -1 6224.39 364.345   3
  -4  -3  -1 6585.61 399.111   8
  -4  -3  -1 6455.93 388.230   3
  -4   3  -1 6139.10 380.258   8
   4   3   1 6669.96 355.533  15
  -4  -3  -1 6831.26 395.553   7
   4  -3   1 6457.63 359.348  13
  -4  -3  -1 6726.47 400.433   6
  -4  -3  -1 6524.88 369.403  11
  -4  -3  -1 6238.76 369.641  10
  -4   3  -1 6124.52 379.977   5
  -4   3  -1 6419.23 378.952   9
  -4   3  -2 14761.5 585.063   3
  -4  -3  -2 15208.6 635.213   8
  -4   3  -2 14847.6 605.028   8
   4   3   2 16027.7 600.717  15
  -4  -3  -2 16291.1 641.628   7
  -4  -3  -2 16124.6 654.633   6
  -4  -3  -2 16669.5 618.000  11
  -4   3  -2 14791.7 583.903   6
  -4  -3  -2 16566.3 627.911  10
  -4  -3  -2 15621.1 603.381   5
  -4   3  -2 15747.2 636.819   5
  -4   3  -2 16607.3 638.704   9
  -4  -3  -3 9774.27 502.779   8
  -4   3  -3 9020.51 455.354   3
  -4   3  -3 10029.5 480.609   8
   4   3   3 10549.5 498.105  15
  -4  -3  -3 10314.0 511.524   7
  -4  -3  -3 10778.9 488.337  11
  -4  -3  -3 10567.9 529.339   6
  -4   3  -3 9654.37 481.676   6
  -4  -3  -3 10077.2 487.497  10
  -4  -3  -3 10597.5 491.382   5
  -4   3  -3 10483.6 517.148   5
  -4   3  -3 10040.9 496.880   9
  -4  -3  -4 500.850 117.004   5
  -4   3  -4 762.556 161.530   5
  -4   3  -4 660.103 143.157   9
   4   3   4 817.068 154.989  15
  -4  -3  -4 803.158 151.738   7
  -4  -3  -4 709.853 131.978  11
  -4  -3  -4 612.404 149.467   6
  -4   3  -4 788.705 150.347   6
  -4  -3  -4 586.519 123.470  10
  -4  -3  -5 703.669 136.987   5
  -4   3  -5 956.937 173.090   5
  -4   3  -5 899.062 160.799   9
  -4  -3  -5 952.360 164.556   7
  -4  -3  -5 592.650 143.032   6
  -4   3  -5 741.042 143.514   6
  -4  -3  -5 845.853 147.465  10
  -4  -3  -6 8564.37 462.240   7
  -4  -3  -6 8984.43 496.041   6
  -4   3  -6 8806.84 482.818   6
  -4  -3  -6 8688.64 429.314  10
  -4   3  -6 8657.72 466.340   9
  -4  -3  -7 5150.26 345.049   7
  -4  -3  -7 5891.27 385.760   6
  -4   3  -7 4789.56 347.169   6
  -4  -3  -7 5251.79 306.013  10
  -4   3  -7 5279.11 350.256   9
  -4   3  -8 1040.75 156.461   9
  -4  -3  -8 1299.39 163.720   7
  -4  -3  -8 959.231 156.905   6
  -4   3  -8 1058.79 164.548   6
  -4  -3  -9 2504.51 197.139   7
  -4  -3  -9 2601.32 212.049   6
  -4   3  -9 2680.79 214.191   9
  -4  -3 -10 8025.95 291.177   7
  -4  -3 -10 8308.59 308.161   6
  -4   3 -10 8533.64 342.293   6
  -4   3 -10 8392.09 323.627   9
  -4   4  13 7840.46 290.751  12
  -4   4  13 6494.63 238.887   5
  -4   4  12 817.173 108.925   5
  -4  -4  12 970.438 113.517   5
  -4   4  12 927.593 126.617  12
   4  -4 -12 993.573 118.932   4
  -4   4  11 97.0350 68.1571   5
  -4  -4  11 61.8705 58.4280   5
  -4   4  11-7.18284 63.8220  12
  -4   4  10 80.9715 73.1410   5
  -4   4  10 47.3381 72.7912  12
  -4   4   9 151.246 85.8189   5
  -4   4   9 5.72355 67.6420  12
  -4   4   8 32648.0 984.750   5
  -4   4   8 31727.4 976.754  12
  -4   4   7 4366.56 328.395   5
  -4  -4   7 4417.61 314.500   5
  -4   4   7 4552.04 312.244   8
  -4   4   7 4204.60 325.313  12
  -4   4   6 2803.10 269.729   5
  -4  -4   6 3346.53 274.942   5
  -4   4   6 3637.00 291.791   8
   4  -4  -6 3018.49 284.819  13
  -4   4   6 3124.38 281.386  12
  -4   4   6 3357.32 293.936   3
  -4  -4   5 2785.42 242.277   5
  -4   4   5 2662.91 257.337   8
   4  -4  -5 2835.17 274.477  13
  -4   4   5 3214.67 285.347  12
  -4   4   5 2953.63 269.778   3
  -4   4   5 3010.04 275.752   5
  -4  -4   4 1801.20 200.746   8
  -4   4   4 2279.23 241.305   8
   4  -4  -4 1679.18 207.895  13
  -4   4   4 2068.02 224.999  12
  -4  -4   4 2056.34 207.116  11
  -4   4   4 2032.46 223.324   3
  -4   4   4 2265.19 237.947   5
  -4  -4   3 108225. 2107.78   3
  -4  -4   3 110285. 2175.27   8
  -4   4   3 114447. 2243.32   8
   4   4  -3 108310. 2040.31  15
   4  -4  -3 111864. 2209.79  13
  -4   4   3 115859. 2231.23  12
  -4  -4   3 108887. 2135.50  11
  -4  -4   3 109029. 2126.12  10
  -4   4   3 110649. 2194.99   3
  -4   4   3 110797. 2213.62   5
  -4  -4   2 64571.6 1432.93   3
  -4  -4   2 62675.1 1469.96   8
  -4   4   2 66071.9 1521.32   8
   4   4  -2 63901.6 1359.82  15
   4  -4  -2 62150.7 1470.21  13
  -4   4   2 66563.4 1508.25  12
  -4  -4   2 64533.3 1464.07   6
  -4  -4   2 64150.3 1443.18  11
  -4  -4   2 65578.7 1448.79  10
  -4   4   2 64217.2 1458.09   3
  -4   4   2 64194.4 1486.52   5
  -4   4   2 63349.9 1476.67   9
  -4  -4   1 46328.0 1198.87   8
  -4  -4   1 46424.3 1164.23   3
  -4   4   1 47721.9 1219.23   8
   4   4  -1 47022.5 1108.85  15
  -4  -4   1 45335.5 1158.92   7
   4  -4  -1 45543.4 1169.76  13
  -4   4   1 45768.0 1186.70  12
  -4  -4   1 48078.8 1197.77   6
  -4  -4   1 45800.5 1152.96  11
  -4  -4   1 46662.9 1167.51  10
  -4   4   1 46092.7 1189.61   5
  -4   4   1 44308.7 1141.63   3
  -4   4   1 43403.5 1165.40   9
  -4  -4   0 28993.9 907.831   8
  -4   4   0 29206.3 903.821   8
   4   4   0 27187.0 807.544  15
  -4  -4   0 28807.9 876.917   7
   4  -4   0 29365.5 877.587  13
  -4  -4   0 29840.9 907.065   6
  -4  -4   0 29556.4 873.198  11
  -4  -4   0 30773.3 894.076  10
  -4   4   0 30202.0 904.046   5
  -4   4   0 28707.1 886.942   9
  -4   4   0 27624.1 846.684   3
  -4   4  -1 58848.9 1369.23   3
  -4  -4  -1 58780.2 1445.80   8
  -4   4  -1 57618.9 1407.63   8
   4   4   1 58680.8 1350.70  15
  -4  -4  -1 60057.1 1417.73   7
   4  -4   1 57553.1 1377.95  13
  -4  -4  -1 62365.2 1464.97   6
  -4  -4  -1 58595.4 1378.17  11
  -4  -4  -1 60331.9 1410.11  10
  -4   4  -1 60161.2 1425.73   5
  -4   4  -1 59162.6 1417.64   9
  -4   4  -2 26405.8 807.027   3
  -4   4  -2 25371.7 828.731   8
   4   4   2 26115.9 827.505  15
  -4  -4  -2 26600.7 863.771   7
  -4  -4  -2 27829.3 905.942   6
  -4  -4  -2 26911.5 837.102  11
  -4  -4  -2 27018.6 854.964  10
  -4   4  -2 25926.1 855.359   5
  -4   4  -2 26251.6 862.554   9
  -4   4  -3 1651.29 212.455   9
  -4   4  -3 1383.87 191.492   5
   4   4   3 1656.11 199.848  15
  -4   4  -3 1526.05 193.244   8
  -4  -4  -3 1457.04 199.845   7
  -4  -4  -3 1640.30 194.385  11
  -4  -4  -3 1723.83 221.502   6
  -4   4  -3 1649.29 201.111   6
  -4  -4  -3 1513.61 194.467  10
  -4  -4  -4 64221.8 1529.94   7
  -4  -4  -4 62998.9 1557.39   6
  -4  -4  -4 63596.8 1435.16  11
  -4   4  -4 60615.1 1474.11   6
  -4  -4  -4 64846.5 1491.24  10
  -4   4  -4 63713.4 1524.07   5
  -4   4  -4 64147.8 1528.02   9
  -4   4  -5 1623.78 210.879   5
  -4  -4  -5 1611.55 212.086   7
  -4  -4  -5 1653.28 221.656   6
  -4   4  -5 1387.98 192.342   6
  -4  -4  -5 1243.10 173.961  10
  -4   4  -5 1764.27 219.540   9
  -4   4  -6 1406.38 192.815   9
  -4  -4  -6 1653.80 206.566   7
  -4  -4  -6 1610.23 185.476  10
  -4  -4  -6 1558.16 209.467   6
  -4   4  -6 1486.94 198.187   6
  -4  -4  -7 5020.89 337.419   7
  -4  -4  -7 5255.43 354.396   6
  -4   4  -7 5199.20 351.161   6
  -4  -4  -7 5189.15 304.230  10
  -4   4  -7 5321.58 350.377   9
  -4   4  -8 1043.11 151.065   9
  -4  -4  -8 1251.64 161.497   7
  -4  -4  -8 1002.30 154.137   6
  -4   4  -8 1082.90 161.007   6
  -4  -4  -9 13038.0 465.793   7
  -4  -4  -9 13490.4 470.283   6
  -4   4  -9 13856.9 503.155   6
  -4   4  -9 13690.5 483.733   9
  -4  -4 -10 7149.15 266.294   7
  -4  -4 -10 6466.00 236.328   6
  -4   4 -10 7159.60 294.610   6
  -4   4 -10 7365.10 288.486   9
  -4   5  13 14902.4 391.449  12
   4  -5 -13 13207.6 379.980   7
  -4   5  12 130.850 46.3228   5
  -4   5  12 181.208 69.8438  12
   4  -5 -12 163.336 60.1631   4
  -4  -5  11 3260.07 201.688   5
  -4   5  11 2771.88 223.289  12
   4  -5 -11 3289.99 241.004   4
  -4   5  11 2829.89 206.383   5
  -4   5  10 411.121 93.2112   5
  -4  -5  10 423.590 97.9432   5
  -4   5  10 483.041 117.440  12
  -4   5   9 16606.2 626.615   5
  -4  -5   9 17794.8 603.392   5
  -4   5   9 17659.8 668.258  12
  -4   5   8 14484.9 596.421   5
  -4   5   8 15160.4 632.371  12
  -4   5   7 963.400 157.843   5
  -4   5   7 1166.80 170.192   8
  -4   5   7 663.721 144.571  12
  -4   5   6 9142.63 471.285   8
  -4   5   6 8351.92 467.107  12
  -4   5   6 8633.03 457.741   5
  -4   5   5 1122.65 172.561   5
  -4   5   5 1026.66 163.400   3
  -4   5   5 978.033 164.787   8
   4  -5  -5 1433.33 205.918  13
  -4   5   5 995.177 173.492  12
  -4   5   4 119553. 2413.63   8
   4  -5  -4 122319. 2449.74  13
  -4   5   4 118933. 2406.82  12
  -4  -5   4 119635. 2308.04  11
  -4   5   4 126675. 2426.53   3
  -4   5   4 120804. 2377.89   5
  -4   5   3 38940.1 1106.66   8
   4   5  -3 38709.9 992.157  15
   4  -5  -3 38916.7 1100.79  13
  -4   5   3 39695.8 1100.03  12
  -4  -5   3 38049.7 1035.19  11
  -4  -5   3 38617.7 1010.49  10
  -4   5   3 37807.5 1064.65   3
  -4   5   3 37747.8 1059.12   5
  -4  -5   2 5303.79 326.880   3
  -4   5   2 5930.41 391.157   8
   4   5  -2 5680.84 331.212  15
   4  -5  -2 5503.38 368.411  13
  -4   5   2 5888.81 379.486  12
  -4  -5   2 5228.33 341.673  11
  -4  -5   2 5730.45 350.916  10
  -4   5   2 5556.76 356.550   3
  -4   5   2 5747.31 363.973   5
  -4   5   2 5223.07 359.642   9
  -4   5   1 1023.42 167.883   9
  -4   5   1 1253.91 178.095   5
  -4   5   1 1178.05 168.817   3
   4   5  -1 1051.24 150.313  15
  -4   5   1 1253.11 185.057   8
   4  -5  -1 1238.06 179.280  13
  -4   5   1 1013.73 165.554  12
  -4  -5   1 1141.97 165.806  11
  -4  -5   1 1263.05 181.866   6
  -4  -5   1 1258.12 172.025  10
  -4   5   0 3904.46 310.625   8
   4   5   0 3878.83 286.189  15
  -4  -5   0 3859.01 298.570   7
   4  -5   0 3992.75 309.848  13
  -4  -5   0 4108.43 326.712   6
  -4  -5   0 3856.99 296.245  11
  -4  -5   0 3837.36 299.111  10
  -4   5   0 3799.26 298.202   5
  -4   5   0 3997.23 315.833   9
  -4   5   0 3714.46 282.672   3
  -4   5  -1 1588.37 201.383   9
  -4   5  -1 1294.37 187.188   5
   4   5   1 1617.19 191.245  15
  -4   5  -1 1529.37 185.596   3
  -4   5  -1 1330.78 187.611   8
  -4  -5  -1 2060.26 228.050   7
   4  -5   1 1803.15 214.395  13
  -4  -5  -1 1832.44 227.219   6
  -4  -5  -1 1365.08 185.287  11
  -4  -5  -1 1359.06 186.913  10
  -4   5  -2 7167.29 411.737   8
   4   5   2 6895.13 403.832  15
  -4  -5  -2 7406.82 429.190   7
  -4  -5  -2 7475.47 443.480   6
  -4  -5  -2 7122.92 406.248  11
  -4  -5  -2 7079.91 417.515  10
  -4   5  -2 7158.52 416.902   5
  -4   5  -2 7867.08 449.216   9
  -4   5  -3 1098.26 171.052   5
  -4   5  -3 1349.35 195.980   9
  -4  -5  -3 1461.26 196.272   7
  -4  -5  -3 1058.98 163.652  11
  -4  -5  -3 1312.35 201.159   6
  -4   5  -3 1209.34 169.307   6
  -4  -5  -3 1260.05 180.085  10
  -4  -5  -4 58517.1 1443.69   7
  -4  -5  -4 59059.2 1475.39   6
  -4  -5  -4 57227.7 1344.33  11
  -4   5  -4 58641.9 1400.16   6
  -4  -5  -4 58126.6 1408.77  10
  -4   5  -4 57810.8 1409.85   5
  -4   5  -4 57317.3 1442.20   9
  -4   5  -5 1682.42 208.835   9
  -4  -5  -5 1813.42 218.248   7
  -4  -5  -5 2065.53 195.745  11
  -4   5  -5 1904.47 215.678   6
  -4  -5  -5 1948.55 215.906  10
  -4  -5  -5 1901.76 230.315   6
  -4   5  -5 1822.21 214.135   5
  -4  -5  -6 17793.4 677.724   7
  -4  -5  -6 17392.1 681.729   6
  -4   5  -6 16543.4 655.115   6
  -4  -5  -6 17098.1 629.565  10
  -4   5  -6 17441.4 668.863   9
  -4  -5  -7 8113.88 422.204   7
  -4  -5  -7 8468.73 433.194   6
  -4   5  -7 8253.07 425.851   6
  -4  -5  -7 8057.10 383.468  10
  -4   5  -7 8070.59 421.763   9
  -4  -5  -8 4318.84 280.030   7
  -4  -5  -8 4023.46 269.687   6
  -4   5  -8 4102.42 279.738   6
  -4  -5  -8 4163.79 229.112  10
  -4   5  -8 3750.81 264.611   9
  -4   5  -9 497.263 93.2020   9
  -4  -5  -9 367.872 79.1594   7
  -4  -5  -9 458.902 83.8236   6
  -4   5  -9 366.059 85.3766   6
  -4  -5 -10 12220.0 347.875   7
  -4   5 -10 12449.0 374.776   6
  -4   5 -10 12667.7 367.422   9
  -4   6  12 350.295 71.2722  12
   4  -6 -12 413.984 70.9891   4
   4  -6 -11 13195.7 473.247   4
  -4   6  11 12467.2 461.145  12
  -4   6  10 1563.82 173.479  12
   4  -6 -10 1682.57 187.042   4
  -4   6  10 1275.01 139.760   5
  -4   6   9 6140.33 367.517  12
   4  -6  -9 6450.39 386.981   4
  -4   6   9 5748.49 324.087   5
  -4   6   8 37093.1 988.049   8
  -4   6   8 39767.0 1088.86  12
  -4   6   8 37912.6 1004.28   5
  -4   6   7 9347.79 468.310   8
  -4   6   7 9051.67 480.485  12
  -4   6   7 8926.88 446.355   5
  -4   6   6 158276. 2947.11   8
  -4   6   6 158780. 2966.02  12
  -4   6   6 153057. 2862.76   5
  -4   6   5 16241.2 666.866   8
  -4   6   5 15431.8 651.955  12
  -4  -6   5 14938.9 567.773  11
  -4   6   5 14866.2 601.595   5
  -4   6   4 84160.6 1847.80   8
   4  -6  -4 84195.4 1870.82  13
  -4   6   4 80993.6 1809.31  12
  -4  -6   4 80130.0 1715.33  11
  -4   6   4 80441.1 1794.58   3
  -4   6   4 78068.0 1727.62   5
  -4   6   3 1566.10 193.853   5
   4   6  -3 1418.99 180.007  15
  -4   6   3 1680.06 213.369   8
   4  -6  -3 1676.43 216.014  13
  -4   6   3 1571.26 209.129  12
  -4  -6   3 1691.96 199.179  11
  -4  -6   3 1729.55 191.896  10
  -4   6   3 1772.18 210.254   3
  -4   6   2 59.6021 77.0314   9
  -4   6   2 220.245 114.614   5
  -4   6   2 114.389 74.5838   3
   4   6  -2 5.86044 67.5453  15
  -4   6   2 406.785 127.147   8
   4  -6  -2 186.973 91.1627  13
  -4   6   2-52.1310 90.5246  12
  -4  -6   2 306.760 103.142  11
  -4  -6   2 16.6191 74.9297  10
  -4   6   1 2733.15 272.678   8
   4   6  -1 3259.61 265.659  15
   4  -6  -1 3366.37 295.833  13
  -4   6   1 3022.05 282.236  12
  -4  -6   1 2742.65 256.658  11
  -4  -6   1 3034.48 266.966  10
  -4   6   1 3262.09 270.887   5
  -4   6   1 2872.65 252.690   3
  -4   6   1 3194.65 289.109   9
  -4  -6   0 6733.98 399.651   4
  -4   6   0 6179.98 397.941   8
   4   6   0 6461.61 382.910  15
  -4  -6   0 6457.22 386.353   7
   4  -6   0 7121.50 429.792  13
  -4  -6   0 6760.13 423.262   6
  -4  -6   0 6774.06 398.400  11
  -4  -6   0 6420.42 389.266  10
  -4   6   0 6226.28 377.398   5
  -4   6   0 6482.74 409.888   9
  -4  -6  -1 2493.74 238.189   4
  -4   6  -1 2462.71 247.017   8
   4   6   1 2812.11 258.223  15
  -4  -6  -1 2478.25 242.292   7
   4  -6   1 2293.25 243.970  13
  -4  -6  -1 2880.58 279.646   6
  -4  -6  -1 2671.06 251.811  11
  -4  -6  -1 2466.72 250.167  10
  -4   6  -1 2291.59 228.807   5
  -4   6  -1 2626.73 264.252   9
  -4   6  -2 4641.93 328.715   8
  -4  -6  -2 4608.94 334.040   7
  -4  -6  -2 4390.85 345.243   6
  -4  -6  -2 4982.09 342.101  11
  -4  -6  -2 4389.23 334.057  10
  -4   6  -2 4976.49 339.997   5
  -4   6  -2 4337.31 336.011   9
  -4  -6  -3 9414.79 486.771   7
  -4  -6  -3 10621.0 536.272   6
  -4  -6  -3 10280.4 486.908  11
  -4  -6  -3 10114.1 505.935  10
  -4   6  -3 9767.06 481.721   5
  -4   6  -3 9702.55 506.998   9
  -4  -6  -4 40439.6 1119.43   7
  -4  -6  -4 40109.7 1145.96   6
  -4  -6  -4 40346.9 1059.02  11
  -4   6  -4 41041.8 1076.47   6
  -4  -6  -4 40537.0 1114.84  10
  -4   6  -4 40170.6 1080.97   5
  -4   6  -4 40197.7 1133.83   9
  -4  -6  -5 5885.97 379.979   7
  -4  -6  -5 5747.93 376.426   6
  -4  -6  -5 5456.08 317.593  11
  -4   6  -5 5255.03 341.987   6
  -4  -6  -5 5586.73 357.631  10
  -4   6  -5 5348.58 360.673   9
  -4   6  -6 102.436 89.7081   9
  -4  -6  -6 45.0976 72.2164   7
  -4  -6  -6-15.5633 78.1000   6
  -4   6  -6-65.1677 69.6625   6
  -4  -6  -6 32.7637 65.5199  10
  -4  -6  -7 17181.5 609.730   7
  -4  -6  -7 16224.8 586.051   6
  -4   6  -7 15895.7 584.147   6
  -4  -6  -7 16397.2 558.207  10
  -4   6  -7 17207.8 606.245   9
  -4  -6  -8 2960.30 219.696   7
  -4  -6  -8 2582.08 193.046   6
  -4   6  -8 2793.06 214.678   6
  -4  -6  -8 3089.82 190.617  10
  -4   6  -8 2838.66 213.096   9
  -4   6  -9 143.501 59.6087   9
  -4  -6  -9 133.410 54.7757   7
  -4   6  -9 102.194 51.9406   6
   4  -7 -12 1411.13 99.8480   4
  -4   7  12 1515.05 108.877  12
  -4   7  11 107.019 60.4044  12
   4  -7 -11 112.443 55.2735   4
  -4   7  10 34.9634 58.0750  12
   4  -7 -10 144.756 67.9446   4
  -4   7   9 1502.75 175.249  12
   4  -7  -9 1679.05 190.683   4
  -4   7   8 4388.26 290.393   8
  -4   7   8 4423.94 316.324  12
   4  -7  -8 4610.06 328.526   4
  -4   7   7 209.859 94.6983   8
  -4   7   7 187.554 103.743  12
   4  -7  -7 145.831 91.2825   4
  -4   7   6 100778. 2106.06   8
  -4   7   6 102244. 2120.66  12
   4  -7  -6 102169. 2115.86   4
  -4   7   5 22649.8 817.588   8
  -4   7   5 22781.3 806.079  12
  -4  -7   5 23579.7 731.689  11
  -4   7   4 491.546 136.148   8
  -4   7   4 544.737 132.111  12
  -4  -7   4 570.899 122.431  11
   4  -7  -4 580.904 130.073   4
  -4   7   3 3682.15 313.032   8
  -4   7   3 3295.58 292.415  12
   4  -7  -3 3263.27 266.097   4
  -4  -7   3 3182.90 267.172  11
  -4   7   3 3277.89 292.165   9
  -4   7   2 56587.5 1464.36   8
  -4   7   2 59146.4 1463.72  12
  -4  -7   2 58536.6 1403.80  11
  -4  -7   2 58076.9 1353.97  10
  -4   7   2 60877.8 1477.87   9
  -4  -7   1 38008.5 1082.38   4
  -4   7   1 37006.7 1084.50   8
  -4  -7   1 35227.5 1028.34  11
  -4  -7   1 35718.6 1008.74  10
  -4   7   1 36642.2 1079.04   9
  -4  -7   0 11273.9 535.904   4
  -4   7   0 11787.1 558.548   8
  -4  -7   0 11821.9 515.588   7
  -4  -7   0 11249.3 534.819  11
  -4  -7   0 11601.8 530.052  10
  -4   7   0 11386.6 552.409   9
  -4  -7  -1 28874.6 892.045   4
  -4   7  -1 28850.8 907.632   8
  -4  -7  -1 29975.3 890.588   7
  -4  -7  -1 30174.7 968.604   6
  -4  -7  -1 27794.1 896.232  11
  -4  -7  -1 29866.9 919.070  10
  -4   7  -1 28832.5 935.004   9
  -4  -7  -2 5454.39 339.209   4
  -4   7  -2 5670.66 358.738   8
  -4  -7  -2 5004.66 340.611   7
  -4  -7  -2 5272.39 377.779   6
  -4  -7  -2 5084.45 347.060  11
  -4  -7  -2 5439.58 367.007  10
  -4   7  -2 5042.61 322.705   5
  -4   7  -2 5145.08 365.214   9
  -4  -7  -3 7567.20 422.792   7
  -4  -7  -3 7882.89 457.652   6
  -4  -7  -3 7688.23 416.175  11
  -4  -7  -3 7218.96 426.192  10
  -4   7  -3 7392.96 388.904   5
  -4   7  -3 7698.13 445.691   9
  -4   7  -4 1148.27 177.471   9
  -4  -7  -4 1188.34 169.253   7
  -4  -7  -4 1320.04 167.434  11
  -4  -7  -4 924.963 166.332   6
  -4   7  -4 1205.80 155.960   6
  -4  -7  -4 1160.86 175.560  10
  -4   7  -5 0.88916 89.0143   9
  -4  -7  -5-4.33461 72.2692   7
  -4  -7  -5 62.3974 64.4699  11
  -4  -7  -5 59.9981 88.2463   6
  -4   7  -5-34.4325 58.8228   6
  -4  -7  -5 44.2761 73.1189  10
  -4  -7  -6 17053.8 611.674   7
  -4  -7  -6 16214.1 596.945   6
  -4   7  -6 16377.0 576.307   6
  -4  -7  -6 16579.2 588.998  10
  -4   7  -6 16590.5 605.975   9
  -4  -7  -7 3306.82 239.739   7
  -4  -7  -7 3268.43 230.902   6
  -4   7  -7 3349.81 233.190   6
  -4  -7  -7 3252.99 224.531  10
  -4   7  -7 3619.40 247.192   9
  -4  -7  -8 28830.9 720.764   7
  -4   7  -8 28040.0 697.216   6
  -4  -7  -8 27750.3 641.927  10
  -4   7  -8 27303.5 700.264   9
  -4  -7  -9 1938.55 132.489   7
  -4   7  -9 1898.63 125.980   6
  -4   7  -9 1808.28 126.230   9
   4  -8 -11 3189.43 176.682   4
  -4   8  11 2814.56 158.206  12
  -4   8  10 216.260 69.1704  12
   4  -8 -10 159.432 62.1812   4
  -4   8   9 1253.07 147.267  12
   4  -8  -9 1089.05 147.118   4
  -4   8   8 1281.38 159.124   8
  -4   8   8 1183.63 157.741  12
   4  -8  -8 1205.45 166.950   4
  -4   8   7 1403.16 178.365   8
  -4   8   7 1291.57 172.561  12
   4  -8  -7 1310.04 180.543   4
  -4   8   6 755.422 144.089   8
  -4   8   6 962.697 161.565  12
   4  -8  -6 797.342 152.692   4
  -4   8   5 7818.81 448.616   8
  -4   8   5 7426.46 427.062  12
   4  -8  -5 7820.62 429.203   4
  -4  -8   5 7790.15 384.540  11
  -4   8   4 9266.76 499.775   8
  -4   8   4 8414.97 463.493  12
   4  -8  -4 8430.50 440.971   4
  -4  -8   4 8713.91 430.805  11
  -4   8   4 8515.61 470.329   9
  -4   8   3 16901.6 695.733   8
  -4   8   3 16857.7 674.740  12
   4  -8  -3 17135.1 623.458   4
  -4  -8   3 15856.5 627.543  11
  -4   8   3 16974.0 681.796   9
  -4   8   2 366.143 119.541   9
  -4   8   2 171.342 102.260   8
  -4  -8   2 302.955 104.694  11
  -4  -8   2 290.298 94.3350  10
  -4   8   1 1252.45 185.584   9
  -4   8   1 1470.04 200.544   8
  -4  -8   1 1276.34 192.970   4
  -4  -8   1 1264.65 182.049  11
  -4  -8   1 1501.10 181.504  10
  -4  -8   0 2496.03 248.197   4
  -4   8   0 2786.53 265.221   8
  -4  -8   0 2808.28 264.850  11
  -4  -8   0 2461.07 238.119  10
  -4   8   0 2872.14 276.235   9
  -4  -8  -1 26618.1 845.805   4
  -4   8  -1 26291.3 845.242   8
  -4  -8  -1 26250.0 798.192   7
  -4  -8  -1 26219.4 852.765  11
  -4  -8  -1 26364.6 847.061  10
  -4   8  -1 26322.6 874.943   9
  -4   8  -2 12191.0 520.862   8
  -4  -8  -2 12737.0 533.061   4
  -4  -8  -2 12284.6 522.303   7
  -4  -8  -2 13076.3 560.772  11
  -4  -8  -2 12453.0 555.447  10
  -4   8  -2 12505.8 568.077   9
  -4   8  -3 10.6619 73.5232   9
  -4  -8  -3-7.03817 64.1134   7
  -4  -8  -3 8.86793 72.6781  11
  -4  -8  -3 20.9230 80.8872  10
  -4  -8  -4 2347.77 219.956   7
  -4  -8  -4 2182.70 207.431  11
  -4  -8  -4 2397.73 233.544  10
  -4   8  -4 2218.63 225.980   9
  -4  -8  -5 14630.7 548.243   7
  -4  -8  -5 13772.1 477.388  11
  -4   8  -5 13966.1 491.836   6
  -4  -8  -5 15099.1 564.369  10
  -4   8  -5 14129.9 549.424   9
  -4  -8  -6 5807.00 314.605   7
  -4   8  -6 5732.01 287.745   6
  -4  -8  -6 5486.67 305.528  10
  -4   8  -6 5731.23 313.628   9
  -4  -8  -7 957.106 121.059   7
  -4  -8  -7 1038.02 119.577  10
  -4   8  -7 970.295 110.044   6
  -4   8  -7 1106.49 126.493   9
  -4   8  -8 616.998 80.9870   9
  -4  -8  -8 539.555 80.0896   7
  -4   8  -8 456.352 67.6518   6
  -4  -8  -8 511.233 66.8705  10
   4  -9 -10 5093.45 238.552   4
  -4   9  10 4552.27 203.931  12
  -4   9  10 5045.82 227.976   9
  -4   9   9 108.861 58.5925  12
   4  -9  -9 192.140 72.4404   4
  -4   9   8 615.693 102.948   8
  -4   9   8 611.942 105.300  12
   4  -9  -8 732.816 122.251   4
  -4   9   7 658.521 120.661   8
  -4   9   7 592.400 115.631  12
   4  -9  -7 911.572 140.033   4
  -4   9   6 19.2076 72.2496   9
  -4   9   6 142.350 78.4452   8
  -4   9   6 190.635 87.2909  12
   4  -9  -6 214.546 86.2863   4
  -4   9   5 400.057 109.011   9
  -4   9   5 268.209 115.283   8
  -4   9   5 255.227 94.4420  12
   4  -9  -5 203.705 95.5478   4
  -4  -9   5 146.716 72.6483  11
  -4   9   4 38858.2 1094.67   8
   4  -9  -4 39407.5 1024.44   4
  -4   9   4 38137.9 1056.42  12
  -4  -9   4 38143.7 992.729  11
  -4   9   4 38726.3 1073.42   9
  -4   9   3 9007.70 483.151   8
  -4  -9   3 9506.17 455.816  11
  -4   9   3 9246.90 477.718   9
  -4   9   2 2985.42 282.321   8
  -4  -9   2 2691.96 247.271  11
  -4   9   2 2829.64 261.417   9
  -4   9   1 6725.53 414.102   8
  -4  -9   1 6375.25 386.008  11
  -4  -9   1 6347.90 352.581  10
  -4   9   1 7036.90 410.790   9
  -4  -9   0 4244.05 319.782   4
  -4   9   0 4388.07 322.929   8
  -4  -9   0 3941.62 303.495  11
  -4  -9   0 4683.25 309.158  10
  -4   9   0 4598.81 329.718   9
  -4  -9  -1 19712.5 706.302   4
  -4   9  -1 21608.9 717.625   8
  -4  -9  -1 21080.9 725.780  11
  -4  -9  -1 20353.0 698.086  10
  -4   9  -1 20418.3 727.039   9
  -4  -9  -2 24287.4 758.090   4
  -4  -9  -2 24061.3 715.101   7
  -4  -9  -2 25424.6 792.981  11
  -4  -9  -2 25164.1 790.676  10
  -4   9  -2 24549.5 789.326   9
  -4  -9  -3 4686.51 284.498   7
  -4  -9  -3 4907.09 312.711  11
  -4  -9  -3 5317.29 330.376  10
  -4   9  -3 4755.88 314.319   9
  -4  -9  -4 2440.33 201.132   7
  -4  -9  -4 2356.61 196.106  11
  -4  -9  -4 2600.80 224.230  10
  -4   9  -4 2412.54 216.511   9
  -4  -9  -5 4023.29 246.466   7
  -4  -9  -5 4016.28 219.450  11
  -4  -9  -5 4376.76 271.643  10
  -4   9  -5 4034.13 254.937   9
  -4   9  -6 53.5922 49.6278   9
  -4  -9  -6 95.4518 56.9921   7
  -4  -9  -6 133.730 65.3303  10
  -4  -9  -7 3508.67 183.880   7
  -4  -9  -7 3594.47 190.021  10
  -4   9  -7 3555.60 183.188   9
   4 -10  -9 1123.24 111.533   4
  -4  10   9 991.284 97.1648   9
  -4  10   8 24.2231 49.6634   9
  -4  10   8 123.506 59.0426   8
   4 -10  -8 18.1665 48.9515   4
  -4  10   7 13522.6 482.707   8
   4 -10  -7 13496.1 484.603   4
  -4  10   7 12817.4 449.595  12
  -4  10   7 13530.6 475.095   9
  -4  10   6 1050.59 140.392   9
  -4  10   6 787.516 125.192   8
   4 -10  -6 801.500 124.819   4
  -4  10   5 210.556 85.8755   9
  -4  10   5-16.0165 73.8358   8
   4 -10  -5 78.4467 66.5913   4
  -4 -10   5 102.792 58.8386  11
  -4  10   4 2228.60 223.186   8
   4 -10  -4 2210.92 194.363   4
  -4 -10   4 2391.14 200.986  11
  -4  10   4 2229.37 212.848   9
  -4  10   3 21.4770 65.1964   9
  -4  10   3 58.6342 81.3071   8
  -4 -10   3 16.6652 62.9479  11
  -4  10   2 61.8352 73.4567   9
  -4  10   2 31.3395 84.1883   8
  -4 -10   2 3.96317 71.7168  11
  -4  10   1 15222.6 602.499   8
  -4 -10   1 15820.0 594.747  11
  -4 -10   1 15194.2 518.232  10
  -4  10   1 15134.2 582.956   9
  -4  10   0 7922.08 405.851   8
  -4 -10   0 7573.09 400.223  11
  -4 -10   0 7704.31 369.162  10
  -4  10   0 7138.21 382.115   9
  -4  10  -1-0.37849 66.4326   9
  -4  10  -1 75.7607 66.1115   8
  -4 -10  -1 111.362 78.7966  11
  -4 -10  -1 152.691 71.3214  10
  -4 -10  -2 6632.10 355.956  11
  -4 -10  -2 6942.70 356.711  10
  -4  10  -2 6894.14 356.103   9
  -4 -10  -3 4113.56 258.728  11
  -4 -10  -3 4058.26 265.497  10
  -4  10  -3 4044.70 256.307   9
  -4  10  -4 105.605 55.3579   9
  -4 -10  -4 125.647 61.2313  11
  -4 -10  -4 164.307 71.8115  10
  -4  10  -5 773.351 97.7100   9
  -4 -10  -5 1068.30 125.188  10
  -4 -10  -6 8639.84 306.974  10
  -4  10  -6 7295.81 251.625   9
   4 -11  -8 55.4999 38.6231   4
  -4  11   7 301.169 64.2223   9
  -4  11   7 395.258 76.7113   8
   4 -11  -7 481.032 80.9117   4
  -4  11   6 4196.82 250.655   8
   4 -11  -6 4208.26 230.247   4
  -4  11   6 4488.59 230.811   9
  -4  11   5 197.777 63.3749   9
  -4  11   5 277.871 83.6293   8
   4 -11  -5 221.790 66.6196   4
  -4  11   4 10974.5 462.537   8
  -4 -11   4 11149.1 398.034  11
  -4  11   4 11665.4 430.301   9
  -4  11   3 7693.03 384.087   8
  -4 -11   3 7679.68 351.833  11
  -4  11   3 8384.72 367.482   9
  -4  11   2 2444.23 217.059   8
  -4 -11   2 2087.57 187.122  11
  -4  11   2 2244.25 190.458   9
  -4  11   1-58.9300 66.4641   9
  -4  11   1-16.9650 58.0149   8
  -4 -11   1-24.9437 54.5928  11
  -4  11   0 1967.53 181.938   8
  -4 -11   0 1639.90 172.750  11
  -4 -11   0 1744.48 151.584  10
  -4  11   0 1731.77 164.244   9
  -4  11  -1 3643.17 220.345   8
  -4 -11  -1 3441.21 239.059  11
  -4 -11  -1 3233.31 211.333  10
  -4  11  -1 3551.35 222.694   9
  -4 -11  -2 2778.65 203.724  11
  -4 -11  -2 2901.52 198.713  10
  -4  11  -2 2822.14 188.058   9
  -4 -11  -3 5509.26 265.206  11
  -4 -11  -3 5175.69 261.975  10
  -4  11  -3 5108.90 237.106   9
  -4 -11  -4 10568.4 326.762  11
  -4 -11  -4 11381.7 375.489  10
  -4 -11  -5 419.840 69.6769  10
  -4  12   6 2645.65 162.008   8
  -4  12   5 2043.45 157.324   8
  -4  12   4 820.334 113.075   8
  -4 -12   4 939.473 92.5645  11
  -4  12   3 1250.13 135.830   8
  -4 -12   3 1167.64 114.946  11
  -4  12   2 1420.10 140.921   8
  -4 -12   2 1442.06 136.622  11
  -4  12   1 215.433 62.0547   8
  -4 -12   1 244.407 70.5792  11
  -4  12   0 3722.98 200.310   8
  -4 -12   0 3712.82 222.951  11
  -4 -12  -1 687.211 97.5481  11
  -4 -12  -1 570.726 72.3674  10
  -4 -12  -2 542.351 81.5549  11
  -4 -12  -2 363.160 65.4021  10
  -4 -12  -3 1811.90 119.001  11
  -4 -12  -3 1826.89 118.948  10
  -4  13   4 90.7211 38.8040   8
  -4  13   3 8150.35 274.611   8
  -4  13   2 2197.11 131.477   8
  -4 -13   2 2516.59 135.417  11
  -4 -13   1 27.0666 32.7085  11
  -4 -13   0 1207.11 100.332  11
  -4 -13  -1 1154.42 91.6868  11
  -5   0  12 13436.0 433.431   5
  -5   0  11 76.1358 70.3373   5
  -5   0  10 22590.9 714.831   5
  -5   0  10 19857.3 585.846  12
  -5   0   9 33.2002 78.9009   5
  -5   0   9 36.0396 54.3749  12
  -5   0   8 54271.9 1249.63  12
  -5   0   8 59369.7 1418.92   5
  -5   0   7 41.5849 82.0245   5
  -5   0   7-0.77750 58.1668  12
  -5   0   6 18868.2 677.181   8
  -5   0   6 19151.8 748.389   5
  -5   0   5-27.3490 85.8096   5
  -5   0   5 24.5297 62.4180   8
  -5   0   4 1923.20 223.353   8
  -5   0   4 2214.58 246.504   5
  -5   0   3 123.626 92.7209   5
  -5   0   3-24.2987 69.2035   3
  -5   0   3-5.75159 72.0900   8
  -5   0   2 952.241 171.774   5
  -5   0   2 600.681 135.664   3
  -5   0   2 673.794 155.459   8
  -5   0   1 115.790 93.0501   5
  -5   0   1-2.67113 63.7353   3
  -5   0   1 0.54049 86.4347   8
  -5   0   0 1158.77 183.268   5
  -5   0   0 1257.86 194.824   8
  -5   0  -1 121.129 99.8278   5
  -5   0  -1 45.5831 85.4170   8
  -5   0  -1 20.0899 79.8995   6
  -5   0  -2 1683.00 221.288   8
  -5   0  -2 1903.40 218.237   6
  -5   0  -2 2164.14 243.788   5
  -5   0  -3 0.50616 83.0533   5
  -5   0  -3-29.1559 69.3685   8
  -5   0  -3-51.0501 76.9061   6
  -5   0  -4 3554.37 276.282   8
  -5   0  -4 4144.01 321.245   6
  -5   0  -5 62.9757 83.4226   5
  -5   0  -5 14.0583 72.0440   6
  -5   0  -6 6840.44 387.487   6
  -5   0  -7 6.85711 68.1171   6
  -5   0  -8 19661.0 580.875   6
  -5   0  -9-26.5878 42.3443   6
  -5   1  12 1436.28 132.994   5
  -5  -1  12 1532.45 133.772   5
  -5   1  11 6407.89 282.830  12
  -5   1  11 6885.78 340.381   5
  -5  -1  11 6804.94 331.388   5
  -5   1  10 259.903 104.881   5
  -5  -1  10 136.842 89.7867   5
  -5   1  10 23.0273 55.8599  12
  -5   1   9 121.975 91.5912   5
  -5  -1   9 178.403 91.3873   5
  -5   1   9 70.1870 70.4312  12
  -5   1   8 1085.95 176.133   5
  -5  -1   8 726.380 147.258   5
  -5   1   8 1091.83 153.995  12
  -5   1   7 10783.6 486.856  12
  -5   1   7 10512.8 535.437   5
  -5  -1   7 10700.9 529.859   5
  -5   1   6 15042.6 601.814   8
  -5   1   6 13671.2 562.393  12
  -5   1   6 14177.1 635.584   5
  -5  -1   6 13738.8 616.746   5
  -5   1   5 115.182 75.1633   9
  -5   1   5 34.7455 83.2345   5
  -5  -1   5 33.4350 88.8030   5
  -5  -1   5 101.525 77.3174   8
  -5   1   5 120.305 74.9558   8
  -5   1   5 84.2976 70.3902  12
  -5  -1   4 2592.43 257.812   8
  -5   1   4 2619.76 262.203   8
  -5   1   4 2587.75 238.087  12
  -5  -1   4 2745.60 268.567   5
  -5   1   4 2674.43 269.681   5
  -5   1   4 2343.89 224.615   9
  -5  -1   3 3680.93 314.404   3
  -5  -1   3 3656.15 307.988   8
  -5   1   3 3777.63 321.668   8
  -5   1   3 3865.57 286.459  12
  -5  -1   3 4275.31 334.002   5
  -5   1   3 4405.74 344.338   5
  -5   1   3 3586.13 274.823   9
  -5   1   2 1933.55 232.038   3
  -5  -1   2 2393.05 258.655   3
  -5  -1   2 2122.13 239.952   8
  -5   1   2 2122.12 248.545   8
  -5  -1   2 2314.62 246.265   5
  -5   1   2 2271.90 253.050   5
  -5   1   2 2204.16 217.879   9
  -5   1   1 104.635 82.2453   9
  -5  -1   1 33.2188 77.8175   5
  -5   1   1 164.290 101.227   5
  -5   1   1 190.149 110.066   3
  -5  -1   1 124.686 96.7830   3
  -5  -1   1 116.366 90.5883   8
  -5   1   1 111.696 97.8639   8
  -5  -1   1 75.5982 75.3296  11
  -5  -1   0 41597.6 1178.93   8
  -5   1   0 40027.7 1156.93   8
  -5  -1   0 38858.8 1066.53   6
  -5  -1   0 39598.5 1121.44   5
  -5   1   0 41262.2 1166.05   5
  -5   1   0 39602.9 1049.74   9
  -5  -1  -1 5287.50 381.823   8
  -5   1  -1 5330.04 375.954   8
  -5  -1  -1 4651.58 333.831   6
  -5   1  -1 4747.05 323.256   6
  -5  -1  -1 5457.51 369.324   5
  -5   1  -1 4670.64 356.909   5
  -5   1  -1 4958.87 325.749   9
  -5  -1  -2 6624.29 419.841   8
  -5   1  -2 7378.52 438.401   8
  -5  -1  -2 6825.06 411.318   6
  -5   1  -2 6826.94 399.757   6
  -5  -1  -2 7136.25 424.720   5
  -5   1  -2 6775.59 425.624   5
  -5   1  -2 7112.33 391.009   9
  -5  -1  -3 10001.1 503.762   8
  -5   1  -3 10030.9 491.851   8
  -5  -1  -3 10008.7 510.093   6
  -5   1  -3 9972.07 493.579   6
  -5  -1  -3 9487.15 490.795   5
  -5   1  -3 9568.65 505.415   5
  -5   1  -3 9754.80 462.328   9
  -5   1  -4 4087.34 287.416   8
  -5  -1  -4 3989.77 299.999   7
  -5  -1  -4 3723.73 305.452   6
  -5   1  -4 3796.65 306.055   6
  -5  -1  -4 4201.35 311.821   5
  -5   1  -4 4576.73 337.148   5
  -5   1  -4 4058.25 286.084   9
  -5  -1  -5 324.554 109.072   5
  -5   1  -5 455.833 120.162   5
  -5   1  -5 303.704 91.5608   9
  -5  -1  -5 284.184 94.8701   7
  -5  -1  -5 298.642 102.634   6
  -5   1  -5 308.000 106.777   6
  -5  -1  -6 3612.39 279.843   6
  -5   1  -6 3165.75 258.915   6
  -5   1  -6 2782.35 215.113   9
  -5  -1  -7 2873.35 234.186   6
  -5   1  -7 2809.00 226.399   6
  -5   1  -7 2865.24 192.660   9
  -5  -1  -8 10560.5 397.899   6
  -5   1  -8 10941.9 405.079   6
  -5   1  -8 10147.9 322.273   9
  -5  -1  -9 628.811 77.5915   6
  -5   1  -9 659.927 82.4261   6
  -5   2  12 2153.47 134.053  12
   5  -2 -12 2247.96 146.944   4
  -5   2  12 2520.00 167.376   5
  -5  -2  12 2300.08 151.800   5
  -5   2  11 370.989 89.4032   5
  -5  -2  11 376.848 82.3691   5
  -5   2  11 331.809 74.2965  12
  -5   2  10 8765.98 390.173  12
  -5   2  10 9458.17 435.502   5
  -5  -2  10 9531.37 422.898   5
  -5   2   9 1596.81 179.873  12
  -5   2   9 1816.42 208.381   5
  -5  -2   9 1870.23 200.897   5
  -5   2   8 450.147 132.950   5
  -5  -2   8 286.222 105.206   5
  -5   2   8 523.377 113.645  12
  -5   2   7 1706.45 220.297   5
  -5   2   7 1845.77 194.771   8
  -5   2   7 1730.19 200.604  12
  -5  -2   7 1800.13 217.656   5
  -5   2   6 3752.70 296.837   8
  -5   2   6 3835.31 298.347  12
  -5   2   6 3591.60 313.331   5
  -5  -2   6 4185.32 325.858   5
  -5  -2   5 1741.91 198.260   8
  -5   2   5 1664.02 221.397   5
  -5   2   5 2065.12 229.431   8
  -5   2   5 1803.15 206.582  12
  -5  -2   5 1845.60 219.811   5
  -5   2   4 1615.88 195.462   9
  -5  -2   4 1996.85 223.105   8
  -5   2   4 1874.76 226.095   8
  -5   2   4 2032.50 217.717  12
  -5  -2   4 2151.98 233.694   5
  -5   2   4 2090.42 246.493   5
  -5  -2   3 41415.5 1155.57   8
  -5   2   3 41372.7 1176.69   8
  -5   2   3 40657.1 1107.57  12
  -5  -2   3 42176.0 1117.91  11
  -5  -2   3 40804.8 1130.49   5
  -5   2   3 41473.4 1188.88   5
  -5   2   3 41014.5 1098.46   9
  -5  -2   2 59345.0 1483.17   8
  -5   2   2 60750.3 1507.19   8
  -5  -2   2 60303.6 1433.72  11
  -5  -2   2 60433.7 1447.85   5
  -5   2   2 60936.1 1511.51   5
  -5   2   2 58132.8 1396.35   9
  -5  -2   1 26532.4 905.607   8
  -5   2   1 27578.7 921.087   8
  -5  -2   1 26702.7 830.713   6
  -5  -2   1 26586.2 859.053  11
  -5  -2   1 27009.2 869.034   5
  -5   2   1 27361.0 918.320   5
  -5   2   1 26210.7 834.244   9
  -5  -2   0 11842.4 578.316   8
  -5   2   0 11561.8 568.954   8
  -5  -2   0 12173.5 543.883   6
  -5  -2   0 12597.7 561.586  11
  -5  -2   0 12280.5 553.176   5
  -5   2   0 12479.4 591.367   5
  -5   2   0 11503.9 525.087   9
  -5  -2  -1 46173.4 1273.62   8
  -5   2  -1 45631.3 1252.80   8
  -5  -2  -1 46230.1 1227.13   6
  -5  -2  -1 46851.1 1213.83  11
  -5  -2  -1 46993.6 1227.13  10
  -5  -2  -1 47084.8 1222.24   5
  -5   2  -1 46984.5 1272.46   5
  -5   2  -1 45542.6 1184.44   9
  -5  -2  -2 28392.0 929.977   8
  -5   2  -2 26759.9 884.382   8
  -5  -2  -2 28165.6 869.617  11
  -5  -2  -2 27781.8 903.711   6
  -5   2  -2 27756.3 850.582   6
  -5  -2  -2 27982.0 879.268  10
  -5  -2  -2 27618.6 879.552   5
  -5   2  -2 27459.6 924.286   5
  -5   2  -2 26688.9 852.086   9
  -5   2  -3 3318.35 273.822   8
  -5  -2  -3 3507.01 296.969   7
  -5  -2  -3 3476.38 303.575   6
  -5   2  -3 3299.49 273.405   6
  -5  -2  -3 3244.66 271.245  10
  -5  -2  -3 3395.10 277.608   5
  -5   2  -3 3720.85 316.482   5
  -5   2  -3 3106.20 265.922   9
  -5  -2  -4 350.265 104.303   5
  -5   2  -4 289.792 94.4250   9
  -5   2  -4 282.172 113.911   5
  -5   2  -4 390.650 107.268   8
  -5  -2  -4 261.458 98.2095   7
  -5  -2  -4 186.057 110.188   6
  -5   2  -4 284.448 101.013   6
  -5  -2  -5 1549.17 187.875   7
  -5   2  -5 1677.92 198.193   6
  -5  -2  -5 1685.18 207.240   6
  -5   2  -5 1852.71 216.329   5
  -5   2  -5 1684.38 183.999   9
  -5  -2  -6 3639.62 259.435   7
  -5  -2  -6 3621.39 280.075   6
  -5   2  -6 4094.16 287.963   6
  -5   2  -6 3747.13 255.624   9
  -5  -2  -7 2261.36 201.638   6
  -5   2  -7 2232.31 197.580   6
  -5   2  -7 2058.54 171.934   9
  -5  -2  -8 6464.61 297.175   6
  -5   2  -8 6774.98 300.990   6
  -5   2  -8 6411.09 257.733   9
  -5  -2  -9 7560.28 252.596   6
  -5   2  -9 7951.85 265.220   6
  -5   3  12 1492.83 111.776  12
   5  -3 -12 1421.84 112.652   4
  -5   3  12 1456.05 119.442   5
  -5   3  11 3753.34 219.918  12
  -5   3  11 4111.32 240.877   5
  -5  -3  11 3865.07 216.691   5
  -5   3  10 7347.35 355.198  12
  -5   3  10 7398.89 367.556   5
  -5  -3  10 7439.94 349.475   5
  -5   3   9 267.768 101.289   5
  -5  -3   9 108.727 64.5446   5
  -5   3   9 136.642 82.0311  12
  -5   3   8 1278.79 181.963   5
  -5  -3   8 1052.74 153.520   5
  -5   3   8 1238.75 170.732  12
  -5   3   7 2663.20 238.844   8
  -5   3   7 2809.12 254.592  12
  -5   3   7 2690.33 260.739   5
  -5  -3   7 2319.11 231.333   5
  -5   3   6 7462.52 419.736   8
  -5   3   6 7700.18 431.687  12
  -5  -3   6 8090.66 436.245   5
  -5   3   6 7222.11 439.204   5
  -5  -3   5 13417.1 553.751   8
  -5   3   5 13172.5 589.675   8
  -5   3   5 12687.5 569.354  12
  -5  -3   5 13281.6 573.213   5
  -5   3   5 12534.4 596.070   5
  -5   3   4 530.917 131.419   9
  -5  -3   4 643.618 133.719   5
  -5   3   4 920.538 175.923   5
  -5  -3   4 848.970 154.141   8
  -5   3   4 537.656 140.078   8
  -5   3   4 777.982 146.695  12
  -5  -3   4 653.581 130.266  11
  -5  -3   3 56212.0 1407.55   8
  -5   3   3 58249.2 1464.39   8
  -5   3   3 56348.0 1396.05  12
  -5  -3   3 56993.8 1372.23  11
  -5  -3   3 55821.7 1364.35   5
  -5   3   3 58309.7 1465.88   5
  -5   3   3 57771.9 1396.28   9
  -5  -3   2 46654.6 1266.63   8
  -5   3   2 48422.9 1309.90   8
  -5  -3   2 46014.8 1218.80  11
  -5  -3   2 46935.2 1213.82   5
  -5   3   2 50315.2 1319.05   5
  -5   3   2 48277.5 1240.00   9
  -5  -3   1 43614.9 1208.18   8
  -5   3   1 41344.4 1194.64   8
  -5  -3   1 42895.2 1130.67   6
  -5  -3   1 42148.6 1139.00  11
  -5  -3   1 42410.6 1122.41   5
  -5   3   1 40967.4 1185.43   5
  -5   3   1 41787.6 1135.39   9
  -5   3   0 832.977 154.427   9
  -5  -3   0 946.492 160.791   5
  -5   3   0 868.683 172.785   5
  -5  -3   0 981.985 177.727   8
  -5   3   0 951.621 172.578   8
  -5  -3   0 882.162 154.818  11
  -5  -3   0 876.532 166.263   6
  -5  -3   0 1052.24 171.386  10
  -5  -3  -1 15831.1 681.502   8
  -5   3  -1 16598.2 679.519   8
  -5  -3  -1 16024.9 661.100   6
  -5  -3  -1 16494.3 648.649  11
  -5  -3  -1 17395.8 672.099  10
  -5  -3  -1 15972.4 628.318   5
  -5   3  -1 17450.3 705.753   5
  -5   3  -1 16814.9 657.844   9
  -5   3  -2 12219.8 559.651   8
  -5  -3  -2 12762.9 579.409   7
  -5  -3  -2 13054.0 591.473   6
  -5  -3  -2 12859.8 553.339  11
  -5  -3  -2 12512.7 558.305  10
  -5  -3  -2 12889.6 550.541   5
  -5   3  -2 11956.4 579.485   5
  -5   3  -2 13019.9 566.365   9
  -5   3  -3 11273.2 506.686   8
  -5  -3  -3 12012.7 548.314   7
  -5  -3  -3 11398.6 503.015  11
  -5  -3  -3 11144.8 544.913   6
  -5   3  -3 11371.7 503.437   6
  -5  -3  -3 10580.7 502.501  10
  -5  -3  -3 11535.3 508.561   5
  -5   3  -3 12133.6 566.195   5
  -5   3  -3 11305.4 521.943   9
  -5  -3  -4 13975.8 583.012   7
  -5  -3  -4 13405.1 591.258   6
  -5   3  -4 13542.0 552.573   6
  -5  -3  -4 12945.6 534.863  10
  -5  -3  -4 12994.8 522.015   5
  -5   3  -4 13493.1 586.776   5
  -5   3  -4 12086.8 530.570   9
  -5  -3  -5 8034.86 413.311   7
  -5  -3  -5 7998.71 435.318   6
  -5   3  -5 8168.53 412.137   6
  -5  -3  -5 7904.39 385.007  10
  -5   3  -5 8141.23 428.811   5
  -5   3  -5 7337.65 388.878   9
  -5  -3  -6 2563.91 214.668   7
  -5  -3  -6 3117.79 255.202   6
  -5   3  -6 2881.63 231.901   6
  -5   3  -6 2976.85 229.570   9
  -5   3  -7-18.8819 49.1714   9
  -5  -3  -7 31.2033 48.8245   7
  -5  -3  -7 57.8213 76.2115   6
  -5   3  -7 44.2288 59.3038   6
  -5  -3  -8 4606.16 235.136   6
  -5   3  -8 4387.60 229.128   6
  -5   3  -8 4139.50 205.886   9
  -5   4  12 16886.9 410.875  12
   5  -4 -12 15857.0 398.740   4
  -5   4  11 4259.30 228.773  12
   5  -4 -11 4517.22 239.026   4
  -5   4  11 4777.92 235.756   5
  -5  -4  10 43.9153 41.3342   5
  -5   4  10 50.6949 61.1801   5
  -5   4  10 33.4089 59.8082  12
  -5   4   9 2284.47 209.625  12
  -5   4   9 1842.94 190.750   5
  -5  -4   9 1792.61 170.950   5
  -5   4   8 19182.1 675.492  12
  -5   4   8 19913.2 691.511   5
  -5  -4   8 18793.8 627.911   5
  -5   4   7 12635.0 525.000   8
  -5   4   7 12809.3 556.727  12
  -5  -4   7 13098.9 523.844   5
  -5   4   7 12701.2 562.891   5
  -5   4   6 21918.3 749.486   8
  -5   4   6 20008.4 733.826  12
  -5  -4   6 20157.6 690.178   5
  -5   4   6 20187.1 745.679   5
  -5   4   5 11581.3 548.650   8
  -5   4   5 11130.6 537.041  12
  -5  -4   5 11076.2 484.783  11
  -5  -4   5 11048.7 496.963   5
  -5   4   5 11107.4 545.154   5
  -5   4   5 11215.8 531.293   9
  -5   4   4 58752.9 1447.18   8
  -5   4   4 57475.1 1411.22  12
  -5  -4   4 56357.6 1332.72  11
  -5   4   4 56035.1 1416.46   5
  -5   4   4 57487.6 1406.81   9
  -5   4   3 1164.66 184.102   9
  -5  -4   3 1238.77 163.612   5
  -5   4   3 1271.66 191.364   5
  -5  -4   3 1336.23 186.240   8
  -5   4   3 1206.52 189.217   8
  -5   4   3 991.136 173.218  12
  -5  -4   3 1257.10 178.336  11
  -5   4   2 572.440 137.123   9
  -5   4   2 428.393 128.079   5
  -5  -4   2 383.305 116.837   8
  -5   4   2 334.736 126.377   8
  -5  -4   2 330.106 105.445  11
  -5  -4   1 29366.8 948.817   8
  -5   4   1 27991.3 939.729   8
  -5  -4   1 27933.5 890.684   6
  -5  -4   1 28106.3 892.325  11
  -5  -4   1 29246.9 916.871  10
  -5   4   1 29628.4 951.240   5
  -5   4   1 28288.2 912.653   9
  -5   4   0 13413.8 613.584   8
  -5  -4   0 13223.3 588.386   6
  -5  -4   0 12108.2 555.766  11
  -5  -4   0 12558.8 568.234  10
  -5   4   0 13387.8 609.405   5
  -5   4   0 12964.9 585.274   9
  -5   4  -1 439.887 121.490   9
  -5   4  -1 365.205 128.852   5
  -5   4  -1 518.192 133.144   8
  -5  -4  -1 379.259 109.889  11
  -5  -4  -1 526.946 132.584   6
  -5  -4  -1 374.792 120.873  10
  -5   4  -2 26824.2 861.471   8
  -5  -4  -2 27107.5 882.583   7
  -5  -4  -2 28093.1 909.107   6
  -5  -4  -2 27349.3 852.096  11
  -5  -4  -2 27965.1 879.901  10
  -5   4  -2 26190.3 885.638   5
  -5   4  -2 27404.4 882.816   9
  -5   4  -3 129.756 100.374   5
  -5   4  -3 243.344 106.503   9
  -5   4  -3 63.3099 67.4188   8
  -5  -4  -3 208.406 98.7512   7
  -5  -4  -3 172.544 84.1049  11
  -5  -4  -3 143.525 109.668   6
  -5  -4  -3 126.903 87.0535  10
  -5  -4  -4 9223.20 463.026   7
  -5  -4  -4 8933.82 470.865   6
  -5   4  -4 8489.24 412.659   6
  -5  -4  -4 9370.96 446.124  10
  -5   4  -4 8460.41 446.328   5
  -5   4  -4 8610.08 438.231   9
  -5   4  -5 410.267 105.551   9
  -5  -4  -5 337.400 109.618   7
  -5  -4  -5 483.611 126.678   6
  -5   4  -5 530.747 110.582   6
  -5  -4  -5 496.963 107.828  10
  -5   4  -6 50.9843 63.3405   9
  -5  -4  -6 115.186 69.7792   7
  -5  -4  -6 131.602 86.4685   6
  -5   4  -6 36.5678 57.2785   6
  -5  -4  -7 6413.45 297.003   7
  -5  -4  -7 5974.85 301.105   6
  -5   4  -7 5991.15 288.143   6
  -5   4  -7 6026.00 288.402   9
  -5   4  -8 273.082 60.9734   9
  -5  -4  -8 256.777 61.5160   6
  -5   4  -8 267.234 60.9654   6
  -5   5  11 185.692 49.9979   5
  -5   5  11 302.444 67.1887  12
   5  -5 -11 336.518 68.2974   4
  -5   5  10 15.0255 48.8770   5
  -5   5  10-43.3509 56.6492  12
   5  -5 -10 23.8218 55.8033   4
  -5   5   9 154.947 70.0687   5
  -5   5   9 22.8078 60.8571  12
  -5   5   8 1421.98 153.214   8
  -5   5   8 1920.08 199.428  12
  -5   5   8 1718.78 183.947   5
  -5   5   7 3824.18 278.792   8
  -5   5   7 4032.34 303.183  12
  -5   5   7 3654.02 279.786   5
  -5   5   6 14012.7 583.519   8
  -5   5   6 13267.2 579.509  12
  -5   5   6 14086.8 585.333   5
  -5   5   5 2267.30 239.278   8
  -5   5   5 2396.28 247.253  12
  -5  -5   5 2259.37 210.516  11
  -5   5   5 3028.05 268.855   5
  -5   5   5 2255.55 235.518   9
  -5   5   4 1169.54 183.592   9
  -5   5   4 794.357 153.753   5
  -5   5   4 1164.54 193.602   8
  -5   5   4 1021.12 169.066  12
  -5  -5   4 1195.54 166.568  11
  -5   5   3 2439.56 262.534   8
  -5   5   3 1702.33 218.795  12
  -5  -5   3 1997.38 213.105  11
  -5   5   3 1935.21 223.503   5
  -5   5   3 1988.92 233.458   9
  -5   5   2 7297.91 451.353   8
  -5  -5   2 7485.61 422.156  11
  -5   5   2 8342.84 459.216   5
  -5   5   2 7890.22 453.780   9
  -5   5   1 1412.08 194.663   9
  -5   5   1 1411.55 192.041   5
  -5   5   1 1075.86 182.824   8
  -5  -5   1 1337.94 187.890  11
  -5  -5   1 1575.27 199.473  10
  -5   5   0 421.720 128.565   9
  -5   5   0 252.956 109.441   5
  -5   5   0 331.947 106.297   8
  -5  -5   0 380.587 105.767  11
  -5  -5   0 367.125 132.172   6
  -5  -5   0 467.414 123.846  10
  -5   5  -1 4455.00 331.531   8
  -5  -5  -1 4846.03 351.415   6
  -5  -5  -1 4362.47 317.928  11
  -5  -5  -1 4303.78 320.929  10
  -5   5  -1 4605.01 337.420   5
  -5   5  -1 4506.60 336.184   9
  -5   5  -2 14498.0 589.828   8
  -5  -5  -2 15318.0 617.692   7
  -5  -5  -2 16000.4 649.500   6
  -5  -5  -2 14968.4 595.013  11
  -5  -5  -2 14888.6 610.500  10
  -5   5  -2 15603.8 629.362   5
  -5   5  -2 15398.6 630.505   9
  -5   5  -3 19128.6 643.921   8
  -5  -5  -3 20351.6 715.673   7
  -5  -5  -3 20451.8 735.368   6
  -5  -5  -3 19905.5 670.540  11
  -5  -5  -3 20004.6 699.528  10
  -5   5  -3 19408.2 698.211   5
  -5   5  -3 19542.9 711.138   9
  -5   5  -4 1280.95 173.066   9
  -5  -5  -4 1045.68 159.113   7
  -5  -5  -4 1359.43 154.863  11
  -5  -5  -4 1571.12 202.374   6
  -5   5  -4 1096.43 138.217   6
  -5  -5  -4 1238.36 162.674  10
  -5   5  -4 1396.44 178.670   5
  -5  -5  -5 2844.06 234.670   7
  -5  -5  -5 2777.61 241.146   6
  -5   5  -5 2889.72 212.648   6
  -5  -5  -5 3170.34 231.746  10
  -5   5  -5 2770.34 228.995   9
  -5  -5  -6 38602.4 919.883   7
  -5  -5  -6 38932.3 942.180   6
  -5   5  -6 36449.8 856.941   6
  -5  -5  -6 36058.1 847.015  10
  -5   5  -6 36893.7 905.938   9
  -5   5  -7 754.157 101.430   9
  -5  -5  -7 719.790 101.368   6
  -5   5  -7 598.283 86.1749   6
  -5   5  -8 239.408 47.8658   9
  -5   6  11 713.220 81.9305  12
   5  -6 -11 655.915 78.8685   4
  -5   6  11 730.871 80.6613   9
  -5   6  10 12583.6 421.569  12
   5  -6 -10 12225.4 423.593   4
  -5   6  10 12836.1 422.178   9
  -5   6   9 134.205 61.6609   5
  -5   6   9 281.662 85.9976  12
   5  -6  -9 290.646 85.7021   4
  -5   6   8 886.196 125.777   5
  -5   6   8 912.319 118.163   8
  -5   6   8 972.465 143.318  12
   5  -6  -8 971.977 144.739   4
  -5   6   7 5901.31 337.205   8
  -5   6   7 6274.04 362.898  12
  -5   6   7 6144.33 333.226   5
  -5   6   6 825.167 153.519   9
  -5   6   6 485.570 104.872   5
  -5   6   6 816.151 140.162   8
  -5   6   6 675.654 136.109  12
  -5   6   5 2428.51 247.127   8
  -5   6   5 3020.21 272.121  12
  -5  -6   5 2849.04 231.066  11
  -5   6   5 2755.49 243.654   5
  -5   6   5 3008.70 270.559   9
  -5   6   4 941.353 165.396   9
  -5   6   4 796.438 142.127   5
  -5   6   4 1113.56 179.352   8
  -5   6   4 1032.91 170.469  12
  -5  -6   4 1151.90 159.567  11
  -5   6   3 13000.6 592.728   8
  -5  -6   3 12485.9 544.392  11
  -5   6   3 12958.9 552.859   5
  -5   6   3 13066.4 587.903   9
  -5   6   2 9329.93 499.059   8
  -5  -6   2 9842.87 479.897  11
  -5   6   2 9152.79 464.423   5
  -5   6   2 9736.76 504.426   9
  -5   6   1 99.3627 83.0901   9
  -5   6   1-2.25474 73.3788   5
  -5   6   1-1.02773 77.0982   8
  -5  -6   1 26.3095 72.0764  11
  -5   6   0 1352.78 196.914   9
  -5   6   0 899.953 151.977   5
  -5   6   0 1200.81 181.788   8
  -5  -6   0 903.293 158.062  11
  -5  -6   0 1081.84 167.078  10
  -5   6  -1 5161.26 347.466   8
  -5  -6  -1 5290.97 364.230   6
  -5  -6  -1 5618.45 352.594  11
  -5  -6  -1 4884.13 337.400  10
  -5   6  -1 5437.22 346.626   5
  -5   6  -1 5463.35 366.674   9
  -5   6  -2 4607.07 307.904   8
  -5  -6  -2 5380.84 365.060   6
  -5  -6  -2 5405.94 337.019  11
  -5  -6  -2 5213.63 339.087  10
  -5   6  -2 4906.68 320.939   5
  -5   6  -2 4965.64 342.430   9
  -5   6  -3 212.584 87.7449   5
  -5   6  -3 336.259 107.637   9
  -5  -6  -3 247.945 97.5641   7
  -5  -6  -3 236.303 81.2822  11
  -5  -6  -3 355.499 118.979   6
  -5  -6  -3 303.272 99.1429  10
  -5  -6  -4 18612.3 635.384   7
  -5  -6  -4 18855.6 657.647   6
  -5  -6  -4 18875.4 580.483  11
  -5  -6  -4 19281.6 635.978  10
  -5   6  -4 18776.4 646.058   9
  -5  -6  -5 3353.52 236.496   7
  -5  -6  -5 3496.33 252.168   6
  -5  -6  -5 3154.83 223.286  10
  -5   6  -5 3877.21 260.554   9
  -5  -6  -6 20001.8 571.671   7
  -5  -6  -6 19709.4 578.820   6
  -5   6  -6 18088.5 487.013   6
  -5  -6  -6 19787.1 536.273  10
  -5   6  -6 19788.7 574.888   9
  -5   6  -7 3396.38 186.840   9
  -5   7  10 8.69552 42.3489   9
  -5   7  10 35.7477 40.0980  12
   5  -7 -10-17.1278 36.4089   4
  -5   7   9 8277.89 345.074  12
   5  -7  -9 8800.39 356.809   4
  -5   7   9 9261.63 362.642   9
  -5   7   8 6351.78 293.636   8
  -5   7   8 6384.47 327.367  12
   5  -7  -8 6891.45 334.841   4
  -5   7   8 6415.39 330.110   9
  -5   7   7 14605.0 527.655   8
  -5   7   7 14346.4 538.984  12
   5  -7  -7 14347.2 532.328   4
  -5   7   7 14204.1 536.775   9
  -5   7   6 18553.5 651.378   8
  -5   7   6 18508.3 655.424  12
   5  -7  -6 19247.9 640.574   4
  -5   7   6 19197.5 665.716   9
  -5   7   5 6539.08 385.241   8
  -5   7   5 6236.81 374.895  12
   5  -7  -5 6162.19 340.528   4
  -5  -7   5 5912.76 314.229  11
  -5   7   5 6575.95 385.205   9
  -5   7   4 54907.7 1349.03   8
  -5   7   4 54211.2 1336.31  12
  -5  -7   4 55492.7 1254.26  11
  -5   7   4 51692.3 1209.66   5
  -5   7   4 56463.5 1350.86   9
  -5   7   3 17171.9 668.907   8
  -5  -7   3 16074.7 603.772  11
  -5   7   3 15591.1 573.537   5
  -5   7   3 16889.6 664.372   9
  -5   7   2 7281.87 430.460   8
  -5  -7   2 7602.16 405.800  11
  -5   7   2 7367.88 379.263   5
  -5   7   2 7588.08 431.543   9
  -5   7   1 673.340 143.172   9
  -5   7   1 760.898 134.816   5
  -5   7   1 655.555 141.807   8
  -5  -7   1 603.809 127.332  11
  -5  -7   1 658.262 128.300  10
  -5   7   0 4494.40 323.116   8
  -5  -7   0 4234.89 302.548  11
  -5  -7   0 4503.34 308.220  10
  -5   7   0 3556.86 257.497   5
  -5   7   0 4392.97 325.332   9
  -5   7  -1 16935.8 621.412   8
  -5  -7  -1 16788.9 616.508  11
  -5  -7  -1 16522.8 611.713  10
  -5   7  -1 16063.7 569.477   5
  -5   7  -1 16864.8 651.143   9
  -5   7  -2 14193.7 525.263   8
  -5  -7  -2 14876.4 554.809  11
  -5  -7  -2 14384.5 557.377  10
  -5   7  -2 13889.1 510.958   5
  -5   7  -2 15284.9 589.952   9
  -5   7  -3 609.707 131.319   9
  -5  -7  -3 748.539 121.888  11
  -5  -7  -3 747.158 126.274  10
  -5  -7  -4 28855.4 717.496  11
  -5  -7  -4 29305.4 781.164  10
  -5   7  -4 28481.7 793.529   9
  -5   7  -5 546.317 100.388   9
  -5  -7  -5 526.619 91.9610  10
  -5   7  -6 89.6675 49.4715   9
  -5  -7  -6 178.438 55.3496  10
  -5   7  -7 1259.07 96.5916   9
   5  -8  -9 913.369 98.7636   4
  -5   8   9 1078.62 109.276  12
  -5   8   9 1130.34 113.235   9
  -5   8   8 736.029 107.945   9
  -5   8   8 701.011 93.5178   8
  -5   8   8 807.317 111.050  12
   5  -8  -8 819.082 109.356   4
  -5   8   7 3924.01 242.519   8
  -5   8   7 3811.34 247.252  12
   5  -8  -7 4091.03 246.960   4
  -5   8   7 3708.84 245.915   9
  -5   8   6 8713.35 406.225   8
  -5   8   6 9226.57 415.759  12
   5  -8  -6 9377.88 389.900   4
  -5   8   6 8812.59 408.435   9
  -5   8   5 127.549 79.7917   9
  -5   8   5 188.623 81.4910   8
   5  -8  -5 275.975 74.9624   4
  -5  -8   5 256.812 74.7868  11
  -5   8   4 51185.3 1243.54   8
  -5  -8   4 50639.2 1137.66  11
  -5   8   4 50883.4 1228.60   9
  -5   8   3-104.086 98.5874   9
  -5   8   3 86.7071 95.3315   8
  -5  -8   3 28.8258 60.4294  11
  -5   8   2 18266.5 676.949   8
  -5  -8   2 19088.9 643.253  11
  -5   8   2 19636.8 688.077   9
  -5   8   1 11945.1 519.761   8
  -5  -8   1 11033.6 479.480  11
  -5  -8   1 11815.0 467.397  10
  -5   8   1 12358.6 530.112   9
  -5   8   0 1273.22 178.652   9
  -5   8   0 999.594 149.222   8
  -5  -8   0 1157.78 158.409  11
  -5  -8   0 1152.96 149.452  10
  -5   8  -1 2199.32 199.973   8
  -5  -8  -1 2049.48 198.826  11
  -5  -8  -1 2336.09 207.757  10
  -5   8  -1 2162.04 213.057   9
  -5  -8  -2 10815.4 437.802  11
  -5  -8  -2 10076.2 431.063  10
  -5   8  -2 10905.8 462.612   9
  -5   8  -3 3.95443 61.6375   9
  -5  -8  -3 168.850 64.3818  11
  -5  -8  -3 152.960 74.6639  10
  -5  -8  -4 3205.77 182.030  11
  -5  -8  -4 3266.22 213.498  10
  -5   8  -4 3293.37 220.191   9
  -5  -8  -5 4672.90 227.542  10
  -5   8  -5 4584.24 231.818   9
  -5   8  -6 20180.6 477.128   9
  -5   9   8 73.8283 41.4514   9
   5  -9  -8 176.069 49.0971   4
  -5   9   7-41.5106 59.4565   9
  -5   9   7-2.96305 47.3386   8
   5  -9  -7-18.7756 41.4435   4
  -5   9   6 11256.1 422.772   8
   5  -9  -6 11005.9 372.960   4
  -5   9   6 10681.6 414.878   9
  -5   9   5 16857.4 566.792   8
  -5  -9   5 17149.2 468.794  11
  -5   9   5 17580.0 569.060   9
  -5   9   4 6720.22 355.718   8
  -5  -9   4 7002.02 311.371  11
  -5   9   4 6753.59 348.999   9
  -5   9   3 21261.0 683.021   8
  -5  -9   3 20809.4 624.879  11
  -5   9   3 22084.5 683.254   9
  -5   9   2 4498.27 295.350   8
  -5  -9   2 4384.62 271.966  11
  -5   9   2 4853.50 301.744   9
  -5   9   1 50583.8 1177.99   8
  -5  -9   1 51528.4 1154.51  11
  -5   9   1 50771.5 1180.64   9
  -5   9   0-2.09585 76.5116   9
  -5   9   0 118.372 66.4429   8
  -5  -9   0 42.9582 69.7870  11
  -5  -9   0 123.621 68.4738  10
  -5   9  -1 17.9467 61.8621   9
  -5   9  -1 78.6667 48.5958   8
  -5  -9  -1 170.603 71.1778  11
  -5  -9  -1 89.9806 56.9434  10
  -5   9  -2 156.122 70.1441   9
  -5  -9  -2 183.195 67.2214  11
  -5  -9  -2 337.828 80.5811  10
  -5   9  -3 175.200 63.8796   9
  -5  -9  -3 248.328 62.7960  11
  -5  -9  -3 233.011 65.5184  10
  -5   9  -4 23.6900 40.7569   9
  -5  -9  -4 57.9357 44.6627  10
  -5   9  -5 125.768 38.2237   9
  -5  10   7 15695.9 400.637   9
  -5  10   6 343.222 68.5841   9
  -5  10   6 296.111 65.7610   8
  -5  10   5 687.369 95.6139   9
  -5  10   5 879.952 111.961   8
  -5  10   4 2306.30 183.551   8
  -5 -10   4 2138.47 143.523  11
  -5  10   4 2371.42 179.133   9
  -5  10   3 32760.6 816.952   8
  -5 -10   3 32993.1 757.204  11
  -5  10   3 32251.7 796.101   9
  -5  10   2 6712.50 320.229   8
  -5 -10   2 6626.92 300.988  11
  -5  10   2 6505.97 311.741   9
  -5  10   1 4470.80 251.599   8
  -5 -10   1 4230.72 240.968  11
  -5  10   1 4569.90 255.887   9
  -5  10   0 23993.4 614.965   8
  -5 -10   0 25171.1 648.833  11
  -5  10   0 23904.9 643.059   9
  -5 -10  -1 6095.60 274.062  11
  -5  10  -1 5730.30 267.188   9
  -5  10  -2 317.067 65.1911   9
  -5 -10  -2 322.249 64.5601  11
  -5 -10  -2 350.713 67.4239  10
  -5 -10  -3 1487.52 101.288  11
  -5 -10  -3 1565.15 115.117  10
  -5  10  -3 1656.00 117.060   9
  -5  11   5 3115.19 161.765   8
  -5  11   4 583.344 70.3166   9
  -5  11   4 867.596 96.2419   8
  -5  11   3 1974.16 145.292   8
  -5 -11   3 1940.91 118.843  11
  -5  11   3 1766.19 122.595   9
  -5  11   2 5109.30 229.581   8
  -5 -11   2 5504.93 225.003  11
  -5  11   2 4888.85 211.646   9
  -5  11   1 656.628 78.6871   9
  -5  11   1 707.761 81.6212   8
  -5 -11   1 919.888 96.9354  11
  -5 -11   0 979.837 95.7300  11
  -5  11   0 857.077 82.1478   9
  -5 -11  -1 2401.12 137.288  11
  -6   0  10 17595.8 487.139   5
  -6   0   9 10.9134 49.3445   5
  -6   0   8 3761.86 255.208   5
  -6   0   7-26.1190 63.1354   5
  -6   0   6 1032.45 158.262   5
  -6   0   6 1200.64 147.566   8
  -6   0   5 33.7498 75.7235   5
  -6   0   5-36.6921 63.1645   8
  -6   0   4 24585.6 793.605   8
  -6   0   4 24336.9 806.528   5
  -6   0   3 18.1930 79.6430   5
  -6   0   3 102.364 95.4657   8
  -6   0   2 28835.5 909.592   8
  -6   0   2 30341.4 916.525   5
  -6   0   1-2.29153 77.6342   5
  -6   0   1 107.072 96.4080   8
  -6   0   0 86389.1 1858.25   8
  -6   0   0 88822.7 1847.45   5
  -6   0  -1 83.1301 78.2560   5
  -6   0  -1 74.3899 72.3253   8
  -6   0  -2 93685.1 1865.09   8
  -6   0  -2 92036.7 1762.77   6
  -6   0  -2 95162.0 1873.27   5
  -6   0  -3-38.6729 72.0182   5
  -6   0  -3 129.494 74.9417   6
  -6   0  -4 41422.3 933.798   6
  -6   0  -5 44.2990 49.6705   6
  -6   0  -6 56.5940 38.3159   6
  -6  -1  10 977.685 101.235   5
  -6   1  10 900.627 104.736   5
  -6  -1   9 17074.7 523.683   5
  -6   1   9 17915.1 548.226   5
  -6  -1   8 217.516 81.0028   5
  -6   1   8 233.752 82.2476   5
  -6  -1   7 8752.99 409.756   5
  -6   1   7 7990.07 402.802   5
  -6  -1   6 7063.27 338.699   8
  -6   1   6 7450.76 362.796   8
  -6  -1   6 7255.74 389.513   5
  -6   1   6 7729.34 411.840   5
  -6  -1   5 8330.96 404.243   8
  -6   1   5 8145.83 413.114   8
  -6  -1   5 8351.00 426.306   5
  -6   1   5 8397.31 440.556   5
  -6   1   4 1726.51 208.273   5
  -6  -1   4 1637.81 192.782   8
  -6   1   4 1623.56 194.259   8
  -6  -1   4 1848.46 209.486   5
  -6  -1   3 14398.0 595.387   8
  -6   1   3 14509.8 601.305   8
  -6  -1   3 14060.5 581.847   5
  -6   1   3 14729.6 613.981   5
  -6  -1   2 10911.6 517.592   8
  -6   1   2 10764.0 515.813   8
  -6  -1   2 10573.4 496.352   5
  -6   1   2 10742.6 518.294   5
  -6  -1   1 13464.7 582.964   8
  -6   1   1 12673.3 568.687   8
  -6  -1   1 13515.4 560.708   5
  -6   1   1 13651.2 585.968   5
  -6  -1   0 2331.74 239.792   8
  -6   1   0 2264.15 235.005   8
  -6  -1   0 2264.30 221.966   5
  -6   1   0 2338.40 233.666   5
  -6  -1  -1 20769.7 721.930   8
  -6   1  -1 21937.6 733.004   8
  -6  -1  -1 22052.2 659.228   6
  -6  -1  -1 22228.7 717.621   5
  -6   1  -1 21849.8 735.443   5
  -6   1  -2 32286.8 884.457   8
  -6  -1  -2 32411.0 844.018   6
  -6  -1  -2 31961.7 874.526   5
  -6   1  -2 33902.9 924.503   5
  -6  -1  -3 6502.07 325.579   6
  -6   1  -3 6192.18 297.429   6
  -6  -1  -3 6330.73 326.193   5
  -6   1  -3 6828.70 356.686   5
  -6  -1  -4 10387.1 399.328   6
  -6   1  -4 10012.1 370.093   6
  -6  -1  -5 807.452 103.526   6
  -6   1  -5 591.328 86.7694   6
  -6  -1  -6 1605.49 119.150   6
  -6  -2  10 273.635 51.1625   5
  -6   2  10 266.172 62.0573   5
  -6  -2   9 143.461 57.5689   5
  -6   2   9 123.292 61.5151   5
  -6  -2   8 10077.2 397.896   5
  -6   2   8 10078.5 420.042   5
  -6   2   7 6122.55 291.635   8
  -6  -2   7 7231.93 353.550   5
  -6   2   7 6806.29 363.259   5
  -6   2   6 21922.5 670.981   8
  -6  -2   6 21014.4 681.921   5
  -6   2   6 22744.0 732.761   5
  -6  -2   5 845.250 137.330   5
  -6   2   5 711.677 145.308   5
  -6  -2   5 828.577 127.361   8
  -6   2   5 771.487 137.324   8
  -6  -2   4 2205.16 215.323   8
  -6   2   4 2587.74 240.384   8
  -6  -2   4 2310.97 217.172   5
  -6   2   4 1947.18 217.751   5
  -6   2   4 2239.38 195.255   9
  -6   2   3 1431.29 157.494   9
  -6  -2   3 1536.10 181.349   5
  -6   2   3 1618.66 204.959   5
  -6   2   3 1816.08 212.216   8
  -6  -2   3 1430.57 183.986   8
  -6   2   2 924.157 131.515   9
  -6  -2   2 1010.66 151.404   5
  -6   2   2 1194.90 183.946   5
  -6  -2   2 1186.85 177.217   8
  -6   2   2 1113.65 173.951   8
  -6   2   1 409.018 94.2718   9
  -6  -2   1 616.298 121.768   5
  -6   2   1 912.361 160.778   5
  -6  -2   1 711.350 142.541   8
  -6   2   1 829.039 155.714   8
  -6  -2   0 16103.9 623.685   8
  -6   2   0 14850.4 599.962   8
  -6  -2   0 14666.6 559.005   5
  -6   2   0 14927.8 605.869   5
  -6   2   0 14042.3 504.652   9
  -6   2  -1 490.971 96.8567   9
  -6  -2  -1 697.039 125.024   5
  -6   2  -1 600.690 130.976   5
  -6   2  -1 548.541 113.563   8
  -6  -2  -1 614.776 113.804   6
  -6   2  -2 6732.82 351.187   8
  -6  -2  -2 6505.00 336.322   6
  -6  -2  -2 6868.40 341.221   5
  -6   2  -2 7324.56 385.274   5
  -6   2  -2 6157.11 298.551   9
  -6  -2  -3 8882.93 388.493   6
  -6  -2  -3 9376.55 376.477   5
  -6   2  -3 9833.06 428.274   5
  -6   2  -3 8634.30 335.089   9
  -6  -2  -4 8230.16 353.020   6
  -6   2  -4 8352.23 309.968   6
  -6  -2  -5-40.1958 47.8253   6
  -6   2  -5-17.5188 38.9158   6
  -6  -2  -6 1358.65 106.463   6
   6  -3 -10 1769.16 125.420   4
  -6   3  10 1807.75 123.938   5
  -6  -3   9 8827.82 296.523   5
  -6   3   9 10167.4 363.946   5
  -6   3   8 1984.91 156.672  12
  -6  -3   8 1765.34 147.405   5
  -6   3   8 2158.89 183.242   5
  -6   3   8 1874.59 140.982   9
  -6   3   7 11568.4 413.929   8
  -6  -3   7 12406.5 437.200   5
  -6   3   7 11936.6 472.961   5
  -6   3   7 11611.8 407.557   9
  -6   3   6 3058.11 231.708   8
  -6  -3   6 3281.00 230.868   5
  -6   3   6 3000.33 247.345   5
  -6   3   6 3301.04 222.417   9
  -6   3   5 452.712 102.903   9
  -6  -3   5 510.791 103.878   5
  -6   3   5 450.750 115.272   5
  -6   3   5 488.988 109.525   8
  -6   3   4 1385.74 158.936   9
  -6   3   4 1351.27 181.003   5
  -6   3   4 1648.58 194.554   8
  -6  -3   4 1406.54 167.750   5
  -6   3   3 10819.9 503.748   8
  -6  -3   3 9301.44 421.788   5
  -6   3   3 11003.3 505.130   5
  -6   3   3 9435.59 422.803   9
  -6   3   2 11659.9 533.726   8
  -6  -3   2 12016.4 481.718   5
  -6   3   2 12198.7 545.965   5
  -6   3   2 12510.0 490.006   9
  -6   3   1 10297.9 491.601   8
  -6  -3   1 9687.62 424.311   5
  -6   3   1 9155.92 416.047   9
  -6   3   0 2837.89 250.058   8
  -6  -3   0 2301.31 199.431   5
  -6   3   0 2728.59 249.581   5
  -6   3   0 2332.50 201.091   9
  -6  -3  -1 768.866 117.709   5
  -6   3  -1 721.682 116.323   9
  -6   3  -1 909.683 151.483   5
  -6   3  -1 709.514 131.120   8
  -6  -3  -1 867.822 138.513   6
  -6   3  -2 1245.44 163.578   5
  -6   3  -2 1350.27 154.293   8
  -6  -3  -2 1282.65 153.179   6
  -6  -3  -2 1381.84 139.173   5
  -6   3  -2 1159.74 136.730   9
  -6   3  -3 13612.3 439.412   8
  -6  -3  -3 13235.4 479.511   6
  -6   3  -3 13606.7 501.538   5
  -6   3  -3 12773.5 432.655   9
  -6   3  -4 705.570 92.3858   9
  -6  -3  -4 946.276 119.793   6
  -6  -3  -5 5433.28 248.984   6
  -6   4   9 836.262 93.4338   5
   6  -4  -9 793.480 95.3917   4
  -6   4   8 237.580 62.7744   9
  -6   4   8 148.296 64.6814   5
  -6   4   7 7009.82 306.177   8
  -6   4   7 6685.38 330.126   5
  -6   4   7 7160.85 310.825   9
  -6   4   6 15319.7 528.684   8
  -6   4   6 14749.6 534.429   5
  -6   4   6 14634.8 500.896   9
  -6   4   5 6607.13 357.290   8
  -6   4   5 6205.25 345.466   5
  -6   4   5 6230.80 326.794   9
  -6   4   4 7538.65 397.960   8
  -6   4   4 7558.31 393.227   5
  -6   4   4 7062.91 360.505   9
  -6   4   3 17253.3 641.436   8
  -6   4   3 17281.5 631.978   5
  -6   4   3 17165.6 594.318   9
  -6   4   2 689.789 122.926   9
  -6   4   2 714.712 137.871   5
  -6   4   2 619.737 134.516   8
  -6   4   1 74.1097 66.8289   9
  -6   4   1 20.6465 69.3897   5
  -6   4   1 39.1642 69.4267   8
  -6   4   0 404.804 93.1438   9
  -6   4   0 561.497 125.634   5
  -6   4   0 496.825 115.335   8
  -6   4  -1 8236.91 390.200   8
  -6   4  -1 8508.54 409.103   5
  -6   4  -1 7802.49 366.153   9
  -6   4  -2 2771.00 202.337   8
  -6   4  -2 2933.14 226.081   5
  -6   4  -2 2470.63 192.622   9
  -6  -4  -3 3138.41 217.569   6
  -6   4  -3 3399.47 229.808   5
  -6   4  -3 2742.08 190.230   9
  -6  -4  -4 4848.08 250.202   6
  -6   4  -4 4936.01 229.185   9
   6  -5  -9 275.386 51.9812   4
   6  -5  -8 11540.0 368.805   4
  -6   5   8 11110.2 353.636   5
  -6   5   8 10821.4 349.973   9
  -6   5   7 13450.2 420.250   8
   6  -5  -7 13604.0 429.523   4
  -6   5   7 14082.4 447.363   5
  -6   5   7 12693.2 427.003   9
  -6   5   6 63.0062 55.5345   9
  -6   5   6 35.9796 55.3219   5
  -6   5   6-29.0562 62.4912   8
   6  -5  -6-17.1309 46.8197   4
  -6   5   5 437.626 95.6271   9
  -6   5   5 377.562 91.6175   5
  -6   5   5 372.866 97.2556   8
  -6   5   4 9503.04 437.807   8
  -6   5   4 9703.62 422.184   5
  -6   5   4 9628.29 416.283   9
  -6   5   3 1580.57 186.616   8
  -6   5   3 1500.57 169.732   5
  -6   5   3 1744.73 184.472   9
  -6   5   2 26.6350 60.9187   9
  -6   5   2 82.4757 79.9854   5
  -6   5   2 40.6050 69.2045   8
  -6   5   1 3025.53 246.550   8
  -6   5   1 2790.50 229.576   5
  -6   5   1 2871.32 228.308   9
  -6   5   0 1956.30 190.695   8
  -6   5   0 2025.23 190.738   5
  -6   5   0 1989.64 188.863   9
  -6   5  -1 4397.64 263.956   8
  -6   5  -1 4091.62 261.037   5
  -6   5  -1 4361.23 262.894   9
  -6   5  -2 1550.16 139.130   8
  -6   5  -2 1600.36 155.338   5
  -6   5  -2 1482.70 147.941   9
  -6   5  -3 16399.1 486.271   9
  -6   5  -4 2602.57 157.180   9
   6  -6  -8 15525.3 396.346   4
  -6   6   8 16953.0 423.813   9
  -6   6   7 2510.79 156.854   8
   6  -6  -7 2510.11 149.197   4
  -6   6   7 2355.98 140.248   5
  -6   6   7 2629.57 169.281   9
  -6   6   6 357.721 74.0800   9
  -6   6   6 311.474 69.7385   5
  -6   6   6 540.965 91.6838   8
  -6   6   5 4474.34 267.280   8
  -6   6   5 4253.32 232.088   5
  -6   6   5 4468.20 257.151   9
  -6   6   4 1082.48 134.912   9
  -6   6   4 993.870 141.542   8
  -6   6   4 1087.75 125.220   5
  -6   6   3 5227.93 310.226   8
  -6   6   3 5056.04 274.443   5
  -6   6   3 5278.12 298.552   9
  -6   6   2 2417.81 211.761   8
  -6   6   2 1866.85 172.108   5
  -6   6   2 2190.61 195.007   9
  -6   6   1 4860.99 291.566   8
  -6   6   1 4068.20 246.926   5
  -6   6   1 4977.22 287.182   9
  -6   6   0 8802.07 379.463   8
  -6   6   0 9185.73 369.144   5
  -6   6   0 9356.84 390.864   9
  -6   6  -1 5977.70 283.815   8
  -6   6  -1 5597.90 272.879   5
  -6   6  -1 5835.07 293.534   9
  -6   6  -2 1436.46 138.201   9
  -6   6  -3 156.339 57.8370   9
  -6   6  -4 3213.30 158.447   9
  -6   7   7 890.451 91.2512   9
  -6   7   6 19680.4 518.693   8
  -6   7   6 19335.9 520.561   9
  -6   7   5 663.161 97.7820   9
  -6   7   5 724.802 106.011   8
  -6   7   4 8487.70 361.603   8
  -6   7   4 8592.46 352.300   9
  -6   7   3 4616.68 267.350   8
  -6   7   3 4324.95 251.921   9
  -6   7   2 2124.58 180.411   8
  -6   7   2 1757.65 134.607   5
  -6   7   2 1995.47 173.194   9
  -6   7   1 4407.08 251.895   8
  -6   7   1 3693.71 194.389   5
  -6   7   1 3981.29 239.765   9
  -6   7   0 11072.7 387.489   8
  -6   7   0 9863.38 322.519   5
  -6   7   0 10741.0 395.095   9
  -6   7  -1 586.209 94.4228   9
  -6   7  -1 504.150 76.1556   8
  -6   7  -2 370.699 70.2716   9
  -6   7  -3 8693.37 282.523   9
  -6   8   6 214.869 50.1226   9
  -6   8   5 198.262 55.2288   9
  -6   8   5 216.141 56.7044   8
  -6   8   4 9799.25 352.856   8
  -6   8   4 10269.4 348.833   9
  -6   8   3 1079.26 117.670   8
  -6   8   3 1000.35 110.417   9
  -6   8   2 3214.76 196.439   8
  -6   8   2 3264.07 196.582   9
  -6   8   1 2740.70 172.405   8
  -6   8   1 2689.39 175.656   9
  -6   8   0 5840.32 229.030   8
  -6   8   0 6777.94 271.745   9
  -6   8  -1 6.20687 40.2850   9
  -6   8  -2 5230.89 199.641   9
  -6   9   3 12871.3 360.320   8
  -6   9   3 14041.5 364.625   9
  -6   9   2 730.005 75.4398   8
  -6   9   2 871.559 85.6604   9
  -6   9   1 10450.3 302.360   9
  -7   0   6 9789.40 312.360   5
  -7   0   5 22.9224 42.6200   5
  -7   0   4 44.2000 44.7429   5
  -7   0   3 31.4060 49.0227   5
  -7   0   2 277.927 69.1862   5
  -7   0   1 3.17148 50.1777   5
  -7   0   0 13605.7 396.775   5
  -7  -1   6 36.7287 33.1715   5
  -7   1   6-2.46993 36.2111   5
  -7  -1   5 44.4463 42.4841   5
  -7   1   5 125.639 52.5451   5
  -7   1   4 1296.52 121.029   8
  -7  -1   4 1223.85 114.283   5
  -7   1   4 1452.46 131.578   5
  -7   1   3 7090.24 293.966   8
  -7  -1   3 6324.95 263.497   5
  -7   1   3 6854.03 293.700   5
  -7  -1   2 161.082 58.8895   5
  -7   1   2 300.210 69.9060   5
  -7   1   2 281.242 73.7490   8
  -7  -1   1 371.387 66.2565   5
  -7   1   1 605.832 88.2173   5
  -7  -1   0 85.7554 42.1537   5
  -7   1   0 84.6505 52.8879   5
  -7   1  -1 21240.6 507.369   5
  -7   2   6 730.159 82.0903   5
  -7   2   5 1090.69 94.3260   8
  -7   2   5 1090.65 107.540   5
  -7   2   4 8360.72 297.891   8
  -7   2   4 8169.17 305.916   5
  -7  -2   3 234.131 50.7403   5
  -7   2   3 146.434 57.7905   5
  -7   2   3 265.686 67.5362   8
  -7   2   2 6890.02 284.123   8
  -7   2   2 6320.00 273.201   5
  -7   2   1 372.733 74.0758   5
  -7   2   1 549.514 85.9851   8
  -7   2   0 2382.68 155.049   5
  -7   2  -1 2320.77 139.273   5
  -7   3   5 1904.45 128.991   5
  -7   3   4 7203.47 269.430   8
  -7   3   4 7057.59 270.983   5
  -7   3   3 648.655 86.8563   5
  -7   3   3 705.557 91.2838   8
  -7   3   2 4852.12 229.256   8
  -7   3   2 4530.85 218.922   5
  -7   3   1 1177.01 110.528   8
  -7   3   1 1235.00 112.774   5
  -7   3   0 4329.79 197.307   5
  -7   4   4 9233.50 290.593   8
  -7   4   4 9937.64 292.679   5
  -7   4   3 1478.21 116.311   8
  -7   4   3 1313.15 103.794   5
  -7   4   2 189.714 48.1311   5
  -7   4   2 213.076 54.7938   8
  -7   4   1 231.007 47.7387   5
  -7   4   1 211.656 44.9347   8
   0   0   0    0.00    0.00   0
TITL ET127 in P2(1)/c
REM P2(1)/c (#14 in standard setting)
CELL 1.54184   5.808318  12.643734  12.180272  90.0000  99.9416  90.0000
ZERR    3.00   0.000079   0.000155   0.000187   0.0000   0.0014   0.0000
LATT  1
SYMM -x, y+1/2,-z+1/2
SFAC C H N O
UNIT 39.00 51.00 6.00 6.00
TREF
HKLF 4
END
;
_shelx_hkl_checksum     81029
_shelx_res_file
;
TITL et127
    shelx.res
    created by SHELXL-2018/3 at 20:44:10 on 21-Jun-2019
CELL  1.54184   5.80832  12.6437  12.1803   90.000   99.942   90.000
ZERR     2.00   0.00008   0.0002   0.0002    0.000    0.001    0.000
LATT   1
SYMM  - X, 1/2 + Y, 1/2 - Z
SFAC  C    H    N    O
UNIT  40   40   8    4
MERG   2
FMAP   2
PLAN   -1
SIZE     0.157   0.216   0.270
ACTA
BOND   $H
CONF
DFIX  0.88 0.01 N8 H8n
L.S.  18
TEMP  -173
WGHT    0.052000    0.283400
FVAR      10.98840
O10   4    0.380459    0.377054    0.028221    11.00000    0.02851    0.01904 =
         0.01820    0.00180   -0.00073   -0.00903
N1    3    1.082296    0.161908    0.278448    11.00000    0.02055    0.01806 =
         0.02079    0.00031    0.00116    0.00276
N8    3    0.603085    0.491283    0.146108    11.00000    0.01628    0.01233 =
         0.01533    0.00120    0.00158   -0.00071
H8N   2    0.680994    0.551827    0.153893    11.00000   -1.20000
C2    1    0.904156    0.167511    0.334898    11.00000    0.02489    0.01806 =
         0.02017    0.00474    0.00270    0.00100
AFIX  43
H2    2    0.886428    0.111791    0.385095    11.00000   -1.20000
AFIX   0
C3    1    0.744327    0.249686    0.324434    11.00000    0.01951    0.01901 =
         0.01656    0.00127    0.00408   -0.00017
AFIX  43
H3    2    0.619613    0.249378    0.365660    11.00000   -1.20000
AFIX   0
C4    1    0.769592    0.333012    0.252252    11.00000    0.01517    0.01505 =
         0.01260   -0.00163   -0.00068   -0.00098
C5    1    0.952613    0.327321    0.192557    11.00000    0.01744    0.01641 =
         0.01556    0.00051    0.00190   -0.00162
AFIX  43
H5    2    0.974925    0.381952    0.141884    11.00000   -1.20000
AFIX   0
C6    1    1.102509    0.241052    0.207677    11.00000    0.01675    0.01915 =
         0.01774   -0.00187    0.00245   -0.00010
AFIX  43
H6    2    1.225774    0.237994    0.165662    11.00000   -1.20000
AFIX   0
C7    1    0.605107    0.426433    0.244416    11.00000    0.01657    0.01614 =
         0.01362    0.00032    0.00305    0.00078
AFIX  23
H7A   2    0.444777    0.400031    0.244779    11.00000   -1.20000
H7B   2    0.649954    0.471177    0.311395    11.00000   -1.20000
AFIX   0
C9    1    0.490626    0.460133    0.046849    11.00000    0.01458    0.01484 =
         0.01614    0.00117    0.00245    0.00111
C11   1    0.430359    0.599368    0.458446    11.00000    0.03371    0.02277 =
         0.01687    0.00429    0.00975    0.00946
AFIX  43
H11   2    0.382675    0.667329    0.429930    11.00000   -1.20000
AFIX   0
C12   1    0.273891    0.515538    0.443562    11.00000    0.02007    0.03719 =
         0.01645    0.00253    0.00500    0.00704
AFIX  43
H12   2    0.119021    0.526258    0.404969    11.00000   -1.20000
AFIX   0
C13   1    0.342938    0.416128    0.484868    11.00000    0.02893    0.02753 =
         0.01751   -0.00140    0.00913   -0.00407
AFIX  43
H13   2    0.235695    0.358784    0.474473    11.00000   -1.20000
AFIX   0
HKLF 4
REM  et127
REM wR2 = 0.0915, GooF = S = 1.026, Restrained GooF = 1.025 for all data
REM R1 = 0.0338 for 1741 Fo > 4sig(Fo) and 0.0354 for all 1838 data
REM 121 parameters refined using 1 restraints
END
WGHT      0.0447      0.3195
REM Highest difference peak  0.263,  deepest hole -0.223,  1-sigma level  0.047
Q1    1   0.6877  0.3781  0.2447  11.00000  0.05    0.26
;
_shelx_res_checksum     12704
data_global
_journal_date_recd_electronic     2019-06-25
_journal_date_accepted     2019-07-03
_journal_name_full     'Acta Crystallographica, Section E'
_journal_year     2019
_journal_volume     75
_journal_issue      8
_journal_page_first     1133
_journal_page_last     1139
_journal_paper_category     GO
_journal_paper_doi     10.1107/S2056989019009551
_journal_coeditor_code     HB7835
_publ_contact_author_name
;
Edward R.T. Tiekink
;
_publ_contact_author_address
;
Research Centre for Crystalline Materials,
School of Science and Technology,
Sunway University, 47500 Bandar Sunway,
Selangor Darul Ehsan, Malaysia
;
_publ_contact_author_email     'edwardt@sunway.edu.my'
_publ_contact_author_fax
;
+60 3 7491 8633
;
_publ_contact_author_phone
;
+60 3 7491 7181
;
_publ_section_title
;
<i>N</i>,<i>N</i>'-Bis(pyridin-4-ylmethyl)oxalamide benzene monosolvate: crystal
structure, Hirshfeld surface analysis and computational study
;
_publ_section_title_footnote     .
loop_
    _publ_author_name
    _publ_author_footnote
    _publ_author_address
    ' Sang Loon Tan '
;
Additional correspondence author, e-mail: alant@sunway.edu.my.
;
;
Research Centre for Crystalline Materials,
School of Science and Technology,
Sunway University, 47500 Bandar Sunway,
Selangor Darul Ehsan, Malaysia
;
    'Halcovitch, Nathan R.' .
;
Department of Chemistry,
Lancaster University,
Lancaster LA1 4YB, United Kingdom
;
    'Tiekink, Edward R. T.' .
;
Research Centre for Crystalline Materials,
School of Science and Technology,
Sunway University, 47500 Bandar Sunway,
Selangor Darul Ehsan, Malaysia
;
_publ_section_synopsis
;
The asymmetric unit of the title solvate comprises a half molecule of each
component as both species are disposed about a centre of inversion. In the
crystal, two-dimensional arrays are formed by amide-N---H...N(pyridyl)
hydrogen bonds, which are connected into a three-dimensional architecture by
C---H...\p(benzene and pyridyl) interactions with benzene acting as the
acceptor and donor, respectively.
;
