# Supplementary material for: N,N′-Bis(pyridin-4-ylmeth­yl)oxalamide benzene monosolvate: crystal structure, Hirshfeld surface analysis and computational study
Source: Acta Crystallogr E Crystallogr Commun. 2019 Jul 9;75(Pt 8):1133–9. doi: 10.1107/S2056989019009551 (PMC6690468; doi:10.1107/S2056989019009551)
Supplement: Supplementary file 2 [file e-75-01133-Isup2.hkl]

data_I                                                                          
_shelx_title ' et127'                                                           
_shelx_refln_list_code          4                                               
_shelx_F_calc_maximum       98.54                                               
_exptl_crystal_F_000       368.00                                               
_reflns_d_resolution_high  0.7935                                               
                                                                                
loop_                                                                           
 _space_group_symop_operation_xyz                                               
 'x, y, z'                                                                      
 '-x, y+1/2, -z+1/2'                                                            
 '-x, -y, -z'                                                                   
 'x, -y-1/2, z-1/2'                                                             
                                                                                
_cell_length_a     5.8083                                                       
_cell_length_b    12.6437                                                       
_cell_length_c    12.1803                                                       
_cell_angle_alpha  90.000                                                       
_cell_angle_beta   99.942                                                       
_cell_angle_gamma  90.000                                                       
                                                                                
_shelx_F_squared_multiplier     1.000                                           
                                                                                
loop_                                                                           
 _refln_index_h                                                                 
 _refln_index_k                                                                 
 _refln_index_l                                                                 
 _refln_F_squared_calc                                                          
 _refln_F_squared_meas                                                          
 _refln_F_squared_sigma                                                         
 _refln_observed_status                                                         
   1   0   0       1390.74       1247.42        14.05 o                         
   2   0   0        225.49        213.34         3.67 o                         
   3   0   0        439.60        446.47         6.28 o                         
   4   0   0        343.00        310.30         8.28 o                         
   5   0   0          5.44         10.00         1.11 o                         
   6   0   0        691.81        725.74        10.85 o                         
   7   0   0        116.36        112.68         3.29 o                         
   1   1   0        437.68        381.21         2.76 o                         
   2   1   0          0.02          0.18         0.08 o                         
   3   1   0        372.56        400.37         3.63 o                         
   4   1   0         53.14         54.89         1.41 o                         
   5   1   0        330.17        332.19         3.79 o                         
   6   1   0         18.05         19.04         0.96 o                         
   7   1   0          0.81          0.71         0.27 o                         
   0   2   0        104.23         86.85         1.33 o                         
   1   2   0       9710.32       8159.98        52.63 o                         
   2   2   0        119.95        128.23         1.39 o                         
   3   2   0         93.29         96.29         2.34 o                         
   4   2   0         24.51         27.47         1.02 o                         
   5   2   0        102.96         99.92         1.75 o                         
   6   2   0        115.88        123.06         2.12 o                         
   7   2   0         22.48         19.73         1.28 o                         
   1   3   0        134.21        149.85         1.27 o                         
   2   3   0        389.36        365.60         3.13 o                         
   3   3   0        430.68        441.57         7.29 o                         
   4   3   0         81.11         65.91         1.03 o                         
   5   3   0          7.93          7.66         0.49 o                         
   6   3   0         21.88         20.87         1.11 o                         
   7   3   0         33.36         35.86         1.63 o                         
   0   4   0         93.85        100.18         1.85 o                         
   1   4   0         13.31         15.47         0.38 o                         
   2   4   0        473.00        475.99         3.97 o                         
   3   4   0         98.31         94.62         1.81 o                         
   4   4   0        232.87        240.96         2.19 o                         
   5   4   0        105.26        107.07         1.98 o                         
   6   4   0          4.01          3.98         0.52 o                         
   1   5   0        107.15        121.98         1.30 o                         
   2   5   0       1071.80       1104.87         9.20 o                         
   3   5   0          0.44          0.16         0.23 o                         
   4   5   0         26.61         32.22         0.79 o                         
   5   5   0          2.36          3.08         0.39 o                         
   6   5   0         14.18         16.49         0.91 o                         
   0   6   0        259.02        264.83         4.20 o                         
   1   6   0       1172.65       1229.37         8.14 o                         
   2   6   0         67.26         61.27         1.47 o                         
   3   6   0          5.29          7.19         0.59 o                         
   4   6   0         51.05         54.30         1.04 o                         
   5   6   0          8.60          8.97         0.63 o                         
   6   6   0         67.15         75.51         1.81 o                         
   1   7   0        540.05        588.78         5.05 o                         
   2   7   0          0.94          1.86         0.29 o                         
   3   7   0         99.55        110.52         1.72 o                         
   4   7   0        114.93         95.46         1.82 o                         
   5   7   0         32.72         34.86         1.19 o                         
   6   7   0         81.44         86.91         2.84 o                         
   0   8   0        311.50        294.44         5.21 o                         
   1   8   0        206.56        207.34         2.56 o                         
   2   8   0        115.49        110.91         3.14 o                         
   3   8   0         14.01         13.81         0.56 o                         
   4   8   0         26.10         22.18         0.95 o                         
   5   8   0         11.40          9.46         0.65 o                         
   6   8   0         63.07         51.88         3.88 o                         
   1   9   0         13.25         14.18         0.64 o                         
   2   9   0         28.14         35.47         0.86 o                         
   3   9   0        537.17        503.45         5.48 o                         
   4   9   0         32.21         36.28         1.17 o                         
   5   9   0          0.99          0.61         0.29 o                         
   0  10   0        125.61        118.49         2.11 o                         
   1  10   0        369.34        362.67         3.27 o                         
   2  10   0          0.31          0.55         0.21 o                         
   3  10   0        102.08         89.11         1.67 o                         
   4  10   0         74.37         62.84         1.61 o                         
   5  10   0        205.30        201.70         3.18 o                         
   1  11   0         39.05         38.83         1.21 o                         
   2  11   0         37.36         31.51         1.19 o                         
   3  11   0         34.52         30.35         1.00 o                         
   4  11   0         20.59         14.67         0.69 o                         
   5  11   0          6.74          7.56         0.52 o                         
   0  12   0       1124.78       1131.37        15.10 o                         
   1  12   0        239.13        248.64         3.05 o                         
   2  12   0         38.52         33.47         1.07 o                         
   3  12   0         46.21         40.56         1.21 o                         
   4  12   0         34.22         30.80         1.23 o                         
   1  13   0        259.96        263.24         2.99 o                         
   2  13   0         46.34         41.42         1.26 o                         
   3  13   0          0.50          1.09         0.25 o                         
   4  13   0         11.34         10.00         0.83 o                         
   0  14   0        215.44        220.37         3.07 o                         
   1  14   0         63.81         62.94         1.20 o                         
   2  14   0         11.67          8.67         0.50 o                         
   3  14   0         49.11         51.22         2.08 o                         
   1  15   0          7.98          8.06         0.45 o                         
   2  15   0         70.88         55.67         1.25 o                         
  -7   1   1          3.76          4.01         0.97 o                         
  -6   1   1        103.37        110.42         2.38 o                         
  -5   1   1          0.74          0.91         0.26 o                         
  -4   1   1         32.05         25.85         1.14 o                         
  -3   1   1        671.72        690.46         5.25 o                         
  -2   1   1       2474.83       2278.93        13.48 o                         
  -1   1   1       1174.64       1075.40         6.51 o                         
   0   1   1        108.17        112.40         1.64 o                         
   1   1   1        275.89        270.22         2.09 o                         
   2   1   1        396.88        425.17         3.43 o                         
   3   1   1         81.06         61.51         1.46 o                         
   4   1   1         70.21         61.07         1.83 o                         
   5   1   1         39.17         41.44         1.10 o                         
   6   1   1        176.74        180.46         2.64 o                         
   7   1   1        179.18        175.91         4.20 o                         
  -7   2   1          2.37          3.85         0.73 o                         
  -6   2   1          5.56          5.60         0.62 o                         
  -5   2   1        225.77        222.25         2.74 o                         
  -4   2   1        556.77        578.91         6.08 o                         
  -3   2   1         18.46         11.96         0.56 o                         
  -2   2   1        504.99        486.87         3.38 o                         
  -1   2   1       1677.40       1623.49         8.52 o                         
   0   2   1        316.92        282.62         2.00 o                         
   1   2   1        526.30        469.78         4.42 o                         
   2   2   1       1337.32       1306.00        18.12 o                         
   3   2   1        430.05        444.73         3.98 o                         
   4   2   1          9.23          8.00         0.40 o                         
   5   2   1        394.97        384.61         3.61 o                         
   6   2   1          3.25          4.86         0.42 o                         
   7   2   1         16.52         19.22         1.15 o                         
  -7   3   1          8.15          9.99         0.65 o                         
  -6   3   1         83.62         80.11         2.26 o                         
  -5   3   1        355.96        349.38         3.62 o                         
  -4   3   1        290.89        314.08         4.08 o                         
  -3   3   1        712.42        771.50        10.46 o                         
  -2   3   1       2497.00       2497.51        14.07 o                         
  -1   3   1        369.85        313.66         1.96 o                         
   0   3   1        390.54        388.49         3.24 o                         
   1   3   1       1872.63       1846.35        12.46 o                         
   2   3   1        479.05        492.17         4.07 o                         
   3   3   1          6.63         11.24         0.49 o                         
   4   3   1         57.65         53.43         0.90 o                         
   5   3   1        131.09        137.26         1.95 o                         
   6   3   1          7.01          6.55         0.48 o                         
  -7   4   1          2.22          1.83         0.27 o                         
  -6   4   1          0.22          0.37         0.33 o                         
  -5   4   1        235.13        237.23         2.88 o                         
  -4   4   1        376.45        381.39         2.69 o                         
  -3   4   1         33.71         28.12         0.92 o                         
  -2   4   1         94.93         85.35         1.05 o                         
  -1   4   1        156.37        159.88         1.35 o                         
   0   4   1        607.75        580.24         4.30 o                         
   1   4   1          9.41         14.42         0.40 o                         
   2   4   1        675.87        702.53         8.16 o                         
   3   4   1          7.17          8.60         0.55 o                         
   4   4   1        494.18        490.92         3.51 o                         
   5   4   1          4.45          3.62         0.42 o                         
   6   4   1         71.50         67.64         1.85 o                         
  -6   5   1         23.72         23.96         1.12 o                         
  -5   5   1          9.78         11.37         0.71 o                         
  -4   5   1         10.67          9.67         0.45 o                         
  -3   5   1        204.13        228.25         3.07 o                         
  -2   5   1        350.05        372.29         3.74 o                         
  -1   5   1        729.45        777.21        10.20 o                         
   0   5   1        185.57        190.37         1.83 o                         
   1   5   1         10.28          7.75         0.32 o                         
   2   5   1        261.32        310.81         4.04 o                         
   3   5   1         37.93         29.35         0.99 o                         
   4   5   1         13.32         13.07         0.56 o                         
   5   5   1         34.73         37.34         1.12 o                         
   6   5   1         34.41         35.50         1.26 o                         
  -6   6   1         42.59         38.20         2.26 o                         
  -5   6   1          0.20          0.24         0.31 o                         
  -4   6   1         25.23         25.32         0.75 o                         
  -3   6   1        244.16        253.33         3.85 o                         
  -2   6   1         75.15         79.87         1.50 o                         
  -1   6   1          0.29          1.19         0.19 o                         
   0   6   1         34.70         40.57         0.76 o                         
   1   6   1        197.22        216.92         2.67 o                         
   2   6   1        556.08        561.80         7.57 o                         
   3   6   1        253.43        239.91         5.69 o                         
   4   6   1         18.90         21.07         0.65 o                         
   5   6   1         40.36         43.99         1.19 o                         
   6   6   1         44.45         48.05         1.35 o                         
  -6   7   1         31.59         33.02         1.40 o                         
  -5   7   1          5.03          5.57         0.50 o                         
  -4   7   1        308.15        302.27         3.91 o                         
  -3   7   1         82.76         74.69         1.23 o                         
  -2   7   1         31.84         38.50         0.99 o                         
  -1   7   1        155.69        193.45         2.20 o                         
   0   7   1        531.18        580.32         4.55 o                         
   1   7   1         93.82        107.64         1.86 o                         
   2   7   1        110.61        127.19         2.25 o                         
   3   7   1         84.89         83.14         1.25 o                         
   4   7   1        243.13        241.81         2.86 o                         
   5   7   1        139.88        137.62         2.27 o                         
   6   7   1          2.56          4.47         0.49 o                         
  -6   8   1         23.25         22.49         1.02 o                         
  -5   8   1         89.63         97.51         2.06 o                         
  -4   8   1         13.68         11.26         0.70 o                         
  -3   8   1         31.91         27.40         0.77 o                         
  -2   8   1         12.44         13.53         1.14 o                         
  -1   8   1        132.03        131.18         2.00 o                         
   0   8   1          0.17          1.38         0.25 o                         
   1   8   1          4.41          6.28         0.43 o                         
   2   8   1         28.04         25.87         0.85 o                         
   3   8   1        126.07        137.61         1.90 o                         
   4   8   1        249.18        218.18         2.85 o                         
   5   8   1         16.64         18.13         0.85 o                         
   6   8   1          0.46          0.05         0.33 o                         
  -6   9   1         74.72         86.55         2.50 o                         
  -5   9   1        404.19        422.15         5.60 o                         
  -4   9   1         49.65         54.69         1.61 o                         
  -3   9   1         36.28         44.81         1.39 o                         
  -2   9   1          9.57          7.50         0.44 o                         
  -1   9   1          6.64          3.69         0.39 o                         
   0   9   1         47.55         41.41         1.14 o                         
   1   9   1        265.52        265.88         3.04 o                         
   2   9   1         81.30         80.82         1.49 o                         
   3   9   1        151.62        138.16         2.42 o                         
   4   9   1        173.96        170.98         2.65 o                         
   5   9   1          1.02          0.71         0.24 o                         
  -5  10   1         32.35         36.62         1.19 o                         
  -4  10   1        142.08        127.01         2.37 o                         
  -3  10   1         41.87         34.78         1.33 o                         
  -2  10   1        211.38        213.62         2.34 o                         
  -1  10   1        180.19        173.44         2.14 o                         
   0  10   1         42.45         39.76         0.85 o                         
   1  10   1        144.74        135.07         1.76 o                         
   2  10   1          7.74          6.41         0.44 o                         
   3  10   1          1.91          4.60         0.41 o                         
   4  10   1          0.85          0.68         0.29 o                         
   5  10   1         54.56         48.98         1.58 o                         
  -5  11   1          6.81          6.27         0.61 o                         
  -4  11   1          0.11         -0.27         0.28 o                         
  -3  11   1          3.62          3.96         0.48 o                         
  -2  11   1         17.07         13.24         0.68 o                         
  -1  11   1        141.19        144.63         2.45 o                         
   0  11   1        152.56        154.73         2.82 o                         
   1  11   1        397.69        393.72         4.10 o                         
   2  11   1         63.82         63.64         1.40 o                         
   3  11   1          9.25          8.90         0.57 o                         
   4  11   1         28.61         28.74         0.92 o                         
   5  11   1         20.63         19.89         1.14 o                         
  -4  12   1          1.58          1.90         0.39 o                         
  -3  12   1          4.37          2.66         0.40 o                         
  -2  12   1         38.85         34.74         1.11 o                         
  -1  12   1          3.57          4.44         0.50 o                         
   0  12   1         34.24         33.57         1.24 o                         
   1  12   1        121.78        114.94         2.14 o                         
   2  12   1          1.17          1.89         0.30 o                         
   3  12   1          2.04          3.32         0.38 o                         
   4  12   1          2.96          5.11         0.48 o                         
  -4  13   1          0.05          0.22         0.27 o                         
  -3  13   1        136.27        140.38         2.28 o                         
  -2  13   1          8.66          8.46         0.60 o                         
  -1  13   1          8.78          8.21         0.69 o                         
   0  13   1         84.64         84.82         1.58 o                         
   1  13   1        284.56        289.92         3.49 o                         
   2  13   1          8.51          7.21         0.53 o                         
   3  13   1         77.66         82.82         2.34 o                         
   4  13   1          7.90          9.56         0.76 o                         
  -3  14   1         99.04        106.10         3.15 o                         
  -2  14   1        101.74        104.92         1.81 o                         
  -1  14   1          7.73          6.49         0.40 o                         
   0  14   1         11.94         12.97         0.60 o                         
   1  14   1        162.95        165.33         2.27 o                         
   2  14   1          0.05          0.24         0.24 o                         
   3  14   1         28.13         37.27         1.70 o                         
  -2  15   1         94.46         96.16         2.38 o                         
  -1  15   1         11.63         10.23         0.42 o                         
   0  15   1          3.19          3.48         0.29 o                         
   1  15   1         86.25         91.40         1.46 o                         
   2  15   1        144.99        153.40         2.85 o                         
  -7   0   2          1.54          2.30         0.57 o                         
  -6   0   2        224.68        245.16         6.24 o                         
  -5   0   2          7.07          6.17         0.83 o                         
  -4   0   2         18.01         18.48         2.73 o                         
  -3   0   2         19.03         20.15         0.81 o                         
  -2   0   2        606.78        607.22         6.74 o                         
  -1   0   2       9552.40       8185.29        68.64 o                         
   0   0   2       1035.66        900.11         7.93 o                         
   1   0   2       7541.37       6754.77        75.28 o                         
   2   0   2        696.01        659.74         6.41 o                         
   3   0   2        287.14        301.55         9.15 o                         
   4   0   2          1.47          1.67         0.28 o                         
   5   0   2         18.32         15.91         1.09 o                         
   6   0   2        740.13        775.02         8.76 o                         
  -7   1   2          2.37          2.08         0.33 o                         
  -6   1   2         85.48         88.99         2.12 o                         
  -5   1   2         17.62         18.19         0.76 o                         
  -4   1   2          0.37          1.08         0.29 o                         
  -3   1   2        326.51        383.18         3.52 o                         
  -2   1   2       2641.97       2561.57        16.14 o                         
  -1   1   2       2104.25       1993.82        10.44 o                         
   0   1   2          0.06          0.30         0.07 o                         
   1   1   2        605.79        590.22         3.93 o                         
   2   1   2        121.70        121.19         1.43 o                         
   3   1   2        124.48        135.88         3.11 o                         
   4   1   2         30.39         33.39         0.70 o                         
   5   1   2         56.65         57.63         1.30 o                         
   6   1   2        270.95        270.16         3.65 o                         
  -7   2   2         52.85         54.71         2.36 o                         
  -6   2   2          8.02          8.86         0.59 o                         
  -5   2   2        493.50        496.58         4.94 o                         
  -4   2   2        209.81        215.83         3.74 o                         
  -3   2   2         95.38         90.30         1.38 o                         
  -2   2   2         65.42         62.85         0.90 o                         
  -1   2   2        806.35        744.42         6.58 o                         
   0   2   2       6917.72       6122.10        44.32 o                         
   1   2   2       5159.65       4671.24        34.13 o                         
   2   2   2        325.93        346.20         3.33 o                         
   3   2   2         13.27         11.06         0.69 o                         
   4   2   2        130.23        139.69         1.52 o                         
   5   2   2        214.19        228.76         2.44 o                         
   6   2   2         55.36         55.31         1.31 o                         
  -7   3   2         39.35         38.84         1.33 o                         
  -6   3   2        103.76        100.35         2.11 o                         
  -5   3   2        388.39        395.38         4.57 o                         
  -4   3   2          5.95          2.59         0.36 o                         
  -3   3   2        477.23        507.55         5.12 o                         
  -2   3   2        364.37        369.98         2.58 o                         
  -1   3   2       2740.25       2545.45        13.27 o                         
   0   3   2        744.74        731.12         5.49 o                         
   1   3   2          8.73          9.09         0.32 o                         
   2   3   2        318.46        350.94         3.56 o                         
   3   3   2        491.47        514.60         8.00 o                         
   4   3   2        127.99        130.61         1.52 o                         
   5   3   2        106.71        104.93         1.66 o                         
   6   3   2         12.07         10.67         0.55 o                         
  -7   4   2          1.64          1.66         0.30 o                         
  -6   4   2          4.15          5.61         0.63 o                         
  -5   4   2          2.55          3.43         0.45 o                         
  -4   4   2        549.40        532.80         3.49 o                         
  -3   4   2        359.85        370.90         4.17 o                         
  -2   4   2        413.05        416.73         3.46 o                         
  -1   4   2        645.11        659.47         5.49 o                         
   0   4   2        470.43        457.48         3.39 o                         
   1   4   2        820.65        822.99         5.61 o                         
   2   4   2        165.92        181.45         2.33 o                         
   3   4   2          6.09          4.10         0.37 o                         
   4   4   2        214.38        219.33         2.34 o                         
   5   4   2        211.02        225.95         2.75 o                         
   6   4   2         19.15         22.49         1.01 o                         
  -6   5   2          0.10          0.39         0.33 o                         
  -5   5   2         65.03         64.27         1.85 o                         
  -4   5   2         48.80         46.17         0.93 o                         
  -3   5   2        267.21        235.72         3.61 o                         
  -2   5   2        583.80        610.54         6.25 o                         
  -1   5   2        323.94        324.40         2.99 o                         
   0   5   2        131.89        139.58         1.49 o                         
   1   5   2          3.90          5.13         0.32 o                         
   2   5   2          0.60          0.39         0.16 o                         
   3   5   2         91.46         89.18         2.14 o                         
   4   5   2         56.57         60.15         1.23 o                         
   5   5   2        126.87        126.10         1.93 o                         
   6   5   2         12.52         12.79         0.70 o                         
  -6   6   2         19.44         17.76         1.17 o                         
  -5   6   2         70.94         78.81         2.01 o                         
  -4   6   2          1.00          0.99         0.36 o                         
  -3   6   2         43.00         39.52         1.42 o                         
  -2   6   2         31.43         35.81         0.90 o                         
  -1   6   2       1213.31       1283.13         8.57 o                         
   0   6   2        552.47        586.34         6.12 o                         
   1   6   2         96.75        107.04         1.60 o                         
   2   6   2        171.85        177.73         2.65 o                         
   3   6   2         17.38         16.86         0.61 o                         
   4   6   2         33.35         38.35         1.06 o                         
   5   6   2         41.21         42.00         1.13 o                         
   6   6   2         12.86         11.90         1.14 o                         
  -6   7   2         19.60         16.00         0.84 o                         
  -5   7   2         61.38         61.79         1.70 o                         
  -4   7   2        487.76        485.73         5.30 o                         
  -3   7   2         14.92         15.84         0.64 o                         
  -2   7   2        452.88        488.53         6.50 o                         
  -1   7   2         31.75         44.21         0.92 o                         
   0   7   2         18.78         23.67         0.67 o                         
   1   7   2        164.99        166.18         2.24 o                         
   2   7   2        101.17        113.30         2.16 o                         
   3   7   2         70.81         63.60         1.09 o                         
   4   7   2         46.73         43.60         1.03 o                         
   5   7   2        124.90        120.06         2.02 o                         
   6   7   2          1.90          3.07         0.58 o                         
  -6   8   2         19.53         26.83         1.15 o                         
  -5   8   2        149.39        157.44         3.20 o                         
  -4   8   2          1.43          2.32         0.43 o                         
  -3   8   2         16.85         14.04         0.60 o                         
  -2   8   2         58.02         62.52         1.89 o                         
  -1   8   2          0.22          0.44         0.19 o                         
   0   8   2        316.38        325.77         3.55 o                         
   1   8   2         93.56         81.55         1.58 o                         
   2   8   2         11.81          8.01         0.46 o                         
   3   8   2        125.58        109.92         1.67 o                         
   4   8   2        103.82        103.83         1.83 o                         
   5   8   2         77.23         87.75         2.12 o                         
   6   8   2         42.09         43.32         1.65 o                         
  -6   9   2          7.09          6.61         0.59 o                         
  -5   9   2         45.44         37.87         1.38 o                         
  -4   9   2         29.54         23.42         1.26 o                         
  -3   9   2          9.86          8.35         0.54 o                         
  -2   9   2        113.51        113.54         1.68 o                         
  -1   9   2          0.34          0.44         0.19 o                         
   0   9   2         42.03         46.70         1.04 o                         
   1   9   2         96.02        102.31         1.44 o                         
   2   9   2          2.06          1.99         0.29 o                         
   3   9   2         34.66         33.17         1.28 o                         
   4   9   2        225.47        204.35         2.84 o                         
   5   9   2          1.33          1.93         0.45 o                         
  -5  10   2         57.38         54.78         1.49 o                         
  -4  10   2          0.41          0.27         0.36 o                         
  -3  10   2          0.56          0.59         0.34 o                         
  -2  10   2          0.05          0.21         0.24 o                         
  -1  10   2         22.13         23.62         0.75 o                         
   0  10   2        550.28        543.86         4.61 o                         
   1  10   2        485.23        443.28         3.89 o                         
   2  10   2        160.37        141.16         2.39 o                         
   3  10   2         71.69         63.39         1.50 o                         
   4  10   2         56.92         56.53         1.70 o                         
   5  10   2          2.92          2.73         0.31 o                         
  -5  11   2         43.05         42.81         1.32 o                         
  -4  11   2         18.53         18.64         0.94 o                         
  -3  11   2         90.38         82.27         1.92 o                         
  -2  11   2         82.82         76.70         1.74 o                         
  -1  11   2          5.71          4.38         0.45 o                         
   0  11   2        318.00        315.85         4.51 o                         
   1  11   2        204.17        207.87         3.04 o                         
   2  11   2          8.76          8.40         0.57 o                         
   3  11   2        153.25        143.57         3.15 o                         
   4  11   2         19.66         23.48         0.94 o                         
  -4  12   2         11.49         11.86         0.81 o                         
  -3  12   2         16.72         15.19         0.75 o                         
  -2  12   2         14.10         10.75         0.60 o                         
  -1  12   2         15.49         15.84         0.75 o                         
   0  12   2       1023.08       1001.16        10.22 o                         
   1  12   2          5.49          7.25         0.60 o                         
   2  12   2        296.83        283.98         3.43 o                         
   3  12   2        138.08        145.21         2.32 o                         
   4  12   2          4.29          3.73         0.74 o                         
  -4  13   2         18.37         19.57         1.32 o                         
  -3  13   2        162.91        151.24         3.27 o                         
  -2  13   2          0.05          0.21         0.23 o                         
  -1  13   2         16.14         18.10         0.71 o                         
   0  13   2          5.31          4.44         0.46 o                         
   1  13   2          3.17          3.09         0.37 o                         
   2  13   2         68.26         66.82         1.32 o                         
   3  13   2         51.15         61.32         1.43 o                         
  -3  14   2          2.63          3.24         0.46 o                         
  -2  14   2         32.82         35.38         0.99 o                         
  -1  14   2         57.01         63.43         1.09 o                         
   0  14   2          2.28          1.90         0.39 o                         
   1  14   2        521.87        534.57         5.27 o                         
   2  14   2         97.47        106.08         1.74 o                         
   3  14   2          5.73          3.67         0.51 o                         
  -2  15   2         22.95         19.40         1.95 o                         
  -1  15   2          1.39          0.98         0.18 o                         
   0  15   2          5.00          5.78         0.31 o                         
   1  15   2         33.40         31.78         0.71 o                         
   2  15   2         48.64         47.63         1.24 o                         
  -7   1   3         57.01         55.82         1.72 o                         
  -6   1   3        113.32        119.42         2.48 o                         
  -5   1   3         34.99         32.14         0.97 o                         
  -4   1   3        129.58        142.21         2.91 o                         
  -3   1   3         20.68         21.07         0.62 o                         
  -2   1   3        149.13        148.02         1.46 o                         
  -1   1   3       2085.72       2016.81        10.03 o                         
   0   1   3       3030.93       2719.42        15.21 o                         
   1   1   3       3029.13       2916.15        19.41 o                         
   2   1   3        135.26        142.77         1.75 o                         
   3   1   3        497.48        539.36         5.62 o                         
   4   1   3         37.13         36.98         0.76 o                         
   5   1   3         80.94         81.44         1.54 o                         
   6   1   3         56.50         53.36         1.34 o                         
  -7   2   3          1.95          1.83         0.27 o                         
  -6   2   3         13.26         12.87         0.68 o                         
  -5   2   3        352.63        341.81         3.56 o                         
  -4   2   3          6.29          7.14         0.64 o                         
  -3   2   3        563.56        560.08         6.07 o                         
  -2   2   3        224.66        240.03         2.06 o                         
  -1   2   3         12.16         14.06         0.31 o                         
   0   2   3        191.98        178.02         1.72 o                         
   1   2   3        684.78        700.68         6.77 o                         
   2   2   3         17.01         16.19         0.58 o                         
   3   2   3        624.17        628.07         7.05 o                         
   4   2   3        104.36        103.00         1.25 o                         
   5   2   3         25.23         27.94         0.83 o                         
   6   2   3         71.67         75.66         2.02 o                         
  -7   3   3          8.21          5.61         0.52 o                         
  -6   3   3         87.85         83.34         3.69 o                         
  -5   3   3        458.83        472.71         4.41 o                         
  -4   3   3         58.89         61.74         1.37 o                         
  -3   3   3        924.08        932.91         9.77 o                         
  -2   3   3        236.35        228.25         2.36 o                         
  -1   3   3        560.09        541.18         3.43 o                         
   0   3   3        168.07        165.68         1.71 o                         
   1   3   3       4231.79       4099.15        30.47 o                         
   2   3   3        892.35        962.98         8.22 o                         
   3   3   3         43.11         35.20         1.02 o                         
   4   3   3         80.08         84.12         1.18 o                         
   5   3   3         96.92         94.49         1.44 o                         
   6   3   3        113.85        110.12         1.91 o                         
  -7   4   3         15.60         11.52         0.68 o                         
  -6   4   3        141.45        142.70         2.97 o                         
  -5   4   3         11.30         10.06         0.56 o                         
  -4   4   3        938.23        917.41         5.67 o                         
  -3   4   3          0.69          0.79         0.30 o                         
  -2   4   3          8.65          9.85         0.37 o                         
  -1   4   3         72.66         72.88         1.08 o                         
   0   4   3         51.74         49.09         0.77 o                         
   1   4   3         97.58         83.97         1.99 o                         
   2   4   3        203.31        234.92         2.57 o                         
   3   4   3         99.95        109.11         1.79 o                         
   4   4   3         11.47         13.07         0.55 o                         
   5   4   3          2.04          1.23         0.28 o                         
   6   4   3         23.30         25.46         1.41 o                         
  -6   5   3         12.65         13.33         0.86 o                         
  -5   5   3         16.03         16.65         0.85 o                         
  -4   5   3        326.46        319.30         3.09 o                         
  -3   5   3        674.27        710.67         8.14 o                         
  -2   5   3        613.39        624.80         6.96 o                         
  -1   5   3         14.95         20.22         0.60 o                         
   0   5   3        339.85        351.44         3.45 o                         
   1   5   3         43.28         47.39         1.07 o                         
   2   5   3        824.60        836.39         9.50 o                         
   3   5   3         60.56         54.65         1.16 o                         
   4   5   3         10.62         10.32         0.57 o                         
   5   5   3        155.88        164.07         2.17 o                         
   6   5   3        136.19        135.82         4.03 o                         
  -6   6   3         43.50         42.90         1.40 o                         
  -5   6   3        101.75        106.58         2.35 o                         
  -4   6   3         11.60         13.56         0.59 o                         
  -3   6   3         81.45         79.10         2.09 o                         
  -2   6   3          5.25          6.36         0.54 o                         
  -1   6   3          1.18          4.31         0.32 o                         
   0   6   3         27.06         28.79         0.68 o                         
   1   6   3         70.68         65.36         1.26 o                         
   2   6   3        500.56        501.76         5.45 o                         
   3   6   3        299.91        273.87         2.61 o                         
   4   6   3         84.53         82.66         1.69 o                         
   5   6   3          1.49          2.29         0.33 o                         
   6   6   3          1.13          1.29         0.48 o                         
  -6   7   3         34.33         36.99         1.52 o                         
  -5   7   3        123.50        135.61         2.86 o                         
  -4   7   3         27.98         27.59         1.05 o                         
  -3   7   3         24.53         25.62         0.77 o                         
  -2   7   3         49.67         64.38         1.79 o                         
  -1   7   3         70.59         75.79         1.41 o                         
   0   7   3         90.37         80.36         1.44 o                         
   1   7   3        324.33        330.15         3.58 o                         
   2   7   3        313.65        292.09         3.93 o                         
   3   7   3        249.62        244.38         2.73 o                         
   4   7   3         60.40         62.67         1.44 o                         
   5   7   3          5.85          5.89         0.60 o                         
   6   7   3         67.19         72.00         2.34 o                         
  -6   8   3          6.83          8.60         0.67 o                         
  -5   8   3          0.10          0.07         0.41 o                         
  -4   8   3        144.01        138.66         2.44 o                         
  -3   8   3         63.83         68.36         1.40 o                         
  -2   8   3        542.60        552.24         4.98 o                         
  -1   8   3        256.69        259.88         2.83 o                         
   0   8   3         31.94         34.57         0.99 o                         
   1   8   3         29.98         35.56         1.05 o                         
   2   8   3        292.17        297.37         2.77 o                         
   3   8   3         14.10         13.08         0.67 o                         
   4   8   3          0.32          0.06         0.30 o                         
   5   8   3          1.45          0.87         0.42 o                         
  -6   9   3        100.74        111.60         4.85 o                         
  -5   9   3        170.36        176.93         3.17 o                         
  -4   9   3         72.11         76.76         2.26 o                         
  -3   9   3          4.10          3.77         0.41 o                         
  -2   9   3         10.18          8.90         0.51 o                         
  -1   9   3        231.81        222.43         2.53 o                         
   0   9   3        109.59        115.97         1.92 o                         
   1   9   3        789.34        771.67         5.29 o                         
   2   9   3         72.83         71.33         1.32 o                         
   3   9   3         75.06         78.73         1.55 o                         
   4   9   3         42.11         40.64         1.28 o                         
   5   9   3          0.85          1.84         0.31 o                         
  -5  10   3        265.06        270.66         3.77 o                         
  -4  10   3          0.08          0.25         0.33 o                         
  -3  10   3          4.47          8.12         0.59 o                         
  -2  10   3        425.99        440.32         4.88 o                         
  -1  10   3        419.62        408.69         5.15 o                         
   0  10   3        295.67        297.01         3.79 o                         
   1  10   3          0.85          0.23         0.25 o                         
   2  10   3        134.98        129.04         2.56 o                         
   3  10   3          1.71          1.34         0.31 o                         
   4  10   3         29.84         33.73         1.24 o                         
   5  10   3         16.68         12.96         0.53 o                         
  -5  11   3         12.65         15.66         0.61 o                         
  -4  11   3         70.70         65.69         1.84 o                         
  -3  11   3         47.07         46.72         1.13 o                         
  -2  11   3        100.06         93.43         1.93 o                         
  -1  11   3        156.35        151.22         2.48 o                         
   0  11   3        901.73        878.04         8.89 o                         
   1  11   3          4.33          5.83         0.52 o                         
   2  11   3         95.52        100.97         1.93 o                         
   3  11   3          0.60          0.17         0.25 o                         
   4  11   3         42.57         43.54         1.21 o                         
  -4  12   3         10.23          9.97         0.73 o                         
  -3  12   3          6.12          5.01         0.48 o                         
  -2  12   3         31.34         34.24         1.09 o                         
  -1  12   3        122.45        119.03         1.93 o                         
   0  12   3         32.44         29.37         0.96 o                         
   1  12   3          0.80          2.19         0.36 o                         
   2  12   3         33.69         29.37         0.95 o                         
   3  12   3         30.67         27.47         0.90 o                         
   4  12   3          9.55         15.07         0.70 o                         
  -4  13   3         71.88         67.50         2.27 o                         
  -3  13   3          6.43          6.10         0.62 o                         
  -2  13   3          2.77          2.89         0.30 o                         
  -1  13   3        217.68        216.69         2.39 o                         
   0  13   3        252.65        258.20         2.94 o                         
   1  13   3          5.32          5.53         0.41 o                         
   2  13   3         46.08         56.03         1.29 o                         
   3  13   3         37.15         43.73         1.13 o                         
  -3  14   3         10.38         10.12         0.91 o                         
  -2  14   3          1.20          1.71         0.26 o                         
  -1  14   3         36.81         35.81         0.85 o                         
   0  14   3         28.55         29.25         0.86 o                         
   1  14   3         78.77         74.34         1.19 o                         
   2  14   3         98.50        113.82         2.01 o                         
  -1  15   3          0.13          0.20         0.15 o                         
   0  15   3         28.93         38.04         0.90 o                         
   1  15   3        154.23        153.14         2.17 o                         
  -7   0   4          0.25          0.37         0.37 o                         
  -6   0   4        187.78        202.61         4.68 o                         
  -5   0   4         11.24         17.10         1.37 o                         
  -4   0   4         41.32         44.54         3.54 o                         
  -3   0   4        918.81        985.65        12.31 o                         
  -2   0   4         63.75         66.93         1.23 o                         
  -1   0   4       3028.46       2860.03        18.98 o                         
   0   0   4       4439.05       4292.30        31.64 o                         
   1   0   4         97.20        100.52         1.71 o                         
   2   0   4         83.45         73.56         1.63 o                         
   3   0   4        289.20        306.51         7.72 o                         
   4   0   4          9.70          6.42         0.48 o                         
   5   0   4         24.43         31.70         2.44 o                         
   6   0   4        342.46        343.06         7.73 o                         
  -7   1   4         10.35         10.93         0.58 o                         
  -6   1   4         12.87         14.14         0.83 o                         
  -5   1   4         20.21         21.41         0.85 o                         
  -4   1   4        205.66        210.50         3.72 o                         
  -3   1   4        661.93        780.97         7.21 o                         
  -2   1   4        227.69        265.07         2.08 o                         
  -1   1   4       1692.72       1633.90         8.64 o                         
   0   1   4        841.02        831.38         5.17 o                         
   1   1   4         37.97         39.17         0.77 o                         
   2   1   4          2.06          1.74         0.28 o                         
   3   1   4        335.76        337.18         4.71 o                         
   4   1   4        187.36        196.50         2.08 o                         
   5   1   4         36.18         33.65         0.95 o                         
   6   1   4         81.11         84.38         2.25 o                         
  -7   2   4         61.48         68.48         1.77 o                         
  -6   2   4         18.24         18.73         0.80 o                         
  -5   2   4         18.64         16.20         0.75 o                         
  -4   2   4          3.28          6.72         0.56 o                         
  -3   2   4         83.62         84.09         1.55 o                         
  -2   2   4          2.16          2.69         0.17 o                         
  -1   2   4         40.59         45.35         0.67 o                         
   0   2   4         14.00         16.22         0.39 o                         
   1   2   4        661.79        666.22         6.39 o                         
   2   2   4         15.70         18.04         0.78 o                         
   3   2   4         10.47          9.34         0.81 o                         
   4   2   4        103.73        113.22         1.61 o                         
   5   2   4          1.71          2.45         0.32 o                         
   6   2   4         63.19         68.74         1.93 o                         
  -7   3   4         58.94         59.06         1.58 o                         
  -6   3   4         10.29         11.96         0.72 o                         
  -5   3   4          6.18          5.84         0.45 o                         
  -4   3   4        201.26        188.52         2.36 o                         
  -3   3   4         29.36         26.93         0.78 o                         
  -2   3   4        884.87        908.24         5.76 o                         
  -1   3   4        160.99        166.27         2.30 o                         
   0   3   4        800.86        811.09         8.13 o                         
   1   3   4         36.88         34.16         1.20 o                         
   2   3   4        182.29        187.49         2.98 o                         
   3   3   4         68.49         76.44         2.41 o                         
   4   3   4          4.33          5.73         0.39 o                         
   5   3   4        110.61        109.25         1.74 o                         
   6   3   4          9.04          6.73         1.00 o                         
  -7   4   4         92.87         79.47         2.92 o                         
  -6   4   4         69.58         61.07         1.83 o                         
  -5   4   4        469.22        473.76         5.19 o                         
  -4   4   4         16.72         16.76         0.69 o                         
  -3   4   4         32.73         23.38         0.86 o                         
  -2   4   4         56.65         59.12         1.39 o                         
  -1   4   4          9.11          5.36         0.50 o                         
   0   4   4       2411.67       2508.49        17.19 o                         
   1   4   4       3087.36       3098.78        27.45 o                         
   2   4   4        160.22        149.49         2.72 o                         
   3   4   4        338.96        326.38         3.45 o                         
   4   4   4        519.18        525.57         4.71 o                         
   5   4   4         73.64         73.25         1.50 o                         
   6   4   4         41.67         40.55         1.40 o                         
  -6   5   4         73.75         79.63         2.03 o                         
  -5   5   4          9.24          8.90         0.64 o                         
  -4   5   4       1004.97       1004.86         8.10 o                         
  -3   5   4        323.62        291.49         6.86 o                         
  -2   5   4         96.60         99.52         1.58 o                         
  -1   5   4        227.46        275.83         2.96 o                         
   0   5   4          8.29          7.15         0.34 o                         
   1   5   4        150.11        139.70         1.93 o                         
   2   5   4         14.97         14.61         0.73 o                         
   3   5   4        307.46        310.05         2.54 o                         
   4   5   4        480.45        481.06         4.43 o                         
   5   5   4         11.07         10.57         0.51 o                         
   6   5   4         23.91         21.55         1.30 o                         
  -6   6   4         10.84          8.78         0.64 o                         
  -5   6   4          7.83          8.37         0.60 o                         
  -4   6   4        688.69        673.03         6.95 o                         
  -3   6   4         36.51         37.97         1.06 o                         
  -2   6   4        125.67        124.73         1.88 o                         
  -1   6   4       1545.95       1663.54        12.18 o                         
   0   6   4        232.05        245.52         3.07 o                         
   1   6   4        104.93        133.50         1.99 o                         
   2   6   4        192.65        209.33         3.16 o                         
   3   6   4        542.39        523.96         3.85 o                         
   4   6   4        334.59        334.71         3.45 o                         
   5   6   4        155.53        156.39         2.33 o                         
   6   6   4         27.61         26.61         1.31 o                         
  -6   7   4         68.76         70.74         2.09 o                         
  -5   7   4        442.00        451.37         5.35 o                         
  -4   7   4          4.66          4.56         0.54 o                         
  -3   7   4        570.17        553.54         6.52 o                         
  -2   7   4          9.24          5.06         0.59 o                         
  -1   7   4        503.63        528.42         4.96 o                         
   0   7   4         24.90         31.14         0.90 o                         
   1   7   4          9.52          9.81         0.55 o                         
   2   7   4        106.11         99.20         1.35 o                         
   3   7   4          0.24          0.26         0.22 o                         
   4   7   4         13.77          9.70         0.57 o                         
   5   7   4        244.29        239.24         3.64 o                         
  -6   8   4         77.34         83.17         2.05 o                         
  -5   8   4        407.61        421.45         5.74 o                         
  -4   8   4         68.94         71.72         1.70 o                         
  -3   8   4         29.24         26.67         1.06 o                         
  -2   8   4        131.21        136.69         2.07 o                         
  -1   8   4          3.40          3.76         0.36 o                         
   0   8   4        138.12        151.17         2.67 o                         
   1   8   4        203.28        195.15         2.20 o                         
   2   8   4        239.54        221.06         2.09 o                         
   3   8   4         84.43         80.24         1.49 o                         
   4   8   4         18.96         18.92         0.92 o                         
   5   8   4         25.63         26.91         0.97 o                         
  -5   9   4         56.23         56.67         1.61 o                         
  -4   9   4        310.90        320.13         3.88 o                         
  -3   9   4         71.60         68.74         1.76 o                         
  -2   9   4          0.01          0.20         0.23 o                         
  -1   9   4        255.45        248.16         3.03 o                         
   0   9   4        232.96        218.95         2.83 o                         
   1   9   4          3.37          2.87         0.29 o                         
   2   9   4        100.79         99.32         2.19 o                         
   3   9   4        258.56        248.29         2.97 o                         
   4   9   4         21.98         20.27         0.86 o                         
   5   9   4          0.00          0.33         0.25 o                         
  -5  10   4         12.97         18.68         0.79 o                         
  -4  10   4         15.85         18.79         0.86 o                         
  -3  10   4          0.68          0.66         0.27 o                         
  -2  10   4          0.05         -0.08         0.28 o                         
  -1  10   4          2.14          1.76         0.41 o                         
   0  10   4         52.21         44.79         1.21 o                         
   1  10   4         70.20         72.32         2.20 o                         
   2  10   4         58.44         52.23         1.73 o                         
   3  10   4         30.32         27.92         1.06 o                         
   4  10   4          1.26          1.07         0.30 o                         
  -5  11   4          3.26          5.87         1.18 o                         
  -4  11   4         83.91         93.39         2.05 o                         
  -3  11   4          7.42          4.53         0.47 o                         
  -2  11   4        343.16        333.48         4.00 o                         
  -1  11   4        132.29        134.52         2.80 o                         
   0  11   4         28.19         29.37         1.19 o                         
   1  11   4          6.12          6.31         0.58 o                         
   2  11   4         88.31         89.00         1.77 o                         
   3  11   4          1.12          0.65         0.25 o                         
   4  11   4         91.43         90.55         3.37 o                         
  -4  12   4          7.04          7.42         0.59 o                         
  -3  12   4         15.84         14.97         0.83 o                         
  -2  12   4          2.52          2.04         0.34 o                         
  -1  12   4         10.66         10.78         0.63 o                         
   0  12   4         20.94         21.02         0.80 o                         
   1  12   4        320.37        313.39         3.74 o                         
   2  12   4         62.24         60.04         1.67 o                         
   3  12   4          3.13          5.91         0.41 o                         
  -4  13   4          0.69          0.75         0.32 o                         
  -3  13   4        113.07        107.79         2.05 o                         
  -2  13   4         94.28         85.85         1.67 o                         
  -1  13   4         15.06         16.36         0.59 o                         
   0  13   4         14.43         15.45         0.69 o                         
   1  13   4          0.05         -0.01         0.22 o                         
   2  13   4         37.90         38.92         1.05 o                         
   3  13   4         26.37         24.99         0.90 o                         
  -3  14   4         24.95         24.01         0.92 o                         
  -2  14   4          9.73          9.48         0.48 o                         
  -1  14   4         46.78         44.18         0.95 o                         
   0  14   4          7.13          6.43         0.45 o                         
   1  14   4         19.68         20.80         0.64 o                         
   2  14   4          0.47          0.65         0.16 o                         
  -1  15   4        120.54        119.52         1.61 o                         
   0  15   4         12.49         11.04         0.42 o                         
   1  15   4         80.02         78.48         2.07 o                         
  -7   1   5          0.33          0.67         0.34 o                         
  -6   1   5         73.94         68.77         1.74 o                         
  -5   1   5          0.12          0.69         0.26 o                         
  -4   1   5         23.38         27.32         0.82 o                         
  -3   1   5         45.91         39.00         1.12 o                         
  -2   1   5        904.40        919.68         5.87 o                         
  -1   1   5       1401.79       1385.01         8.14 o                         
   0   1   5        179.65        180.08         2.78 o                         
   1   1   5        104.98         97.34         1.56 o                         
   2   1   5       1714.49       1795.17        16.88 o                         
   3   1   5         38.78         43.03         1.53 o                         
   4   1   5          7.57          6.56         0.43 o                         
   5   1   5          4.25          2.73         0.35 o                         
   6   1   5          4.83          5.77         0.89 o                         
  -7   2   5         11.74          9.03         0.59 o                         
  -6   2   5          6.30          6.59         0.56 o                         
  -5   2   5         17.92         15.12         0.79 o                         
  -4   2   5          2.76          1.85         0.27 o                         
  -3   2   5         10.28          9.83         0.56 o                         
  -2   2   5         56.15         69.09         0.95 o                         
  -1   2   5        321.02        332.80         2.58 o                         
   0   2   5        950.94        955.10         7.21 o                         
   1   2   5        283.69        299.14         3.30 o                         
   2   2   5        195.26        195.37         3.14 o                         
   3   2   5         28.52         24.84         0.74 o                         
   4   2   5        111.61        108.12         1.82 o                         
   5   2   5         16.85         13.97         0.73 o                         
   6   2   5          0.82         -0.23         0.25 o                         
  -7   3   5         12.30         15.77         1.07 o                         
  -6   3   5          6.00          3.96         0.45 o                         
  -5   3   5        108.25        107.98         2.13 o                         
  -4   3   5        180.07        186.20         2.38 o                         
  -3   3   5        115.42        112.42         2.75 o                         
  -2   3   5         13.82         13.70         0.39 o                         
  -1   3   5        257.31        261.70         2.95 o                         
   0   3   5        837.39        884.94         6.82 o                         
   1   3   5       1679.42       1749.57        16.35 o                         
   2   3   5        618.81        590.95         7.26 o                         
   3   3   5         58.09         61.38         1.25 o                         
   4   3   5          8.33          6.76         0.47 o                         
   5   3   5         64.44         65.63         1.38 o                         
   6   3   5         47.41         45.00         2.06 o                         
  -6   4   5         51.33         52.53         1.64 o                         
  -5   4   5         90.32         92.64         1.77 o                         
  -4   4   5         25.64         24.07         0.90 o                         
  -3   4   5          0.00          0.46         0.37 o                         
  -2   4   5         94.96         98.38         2.27 o                         
  -1   4   5         76.73         90.86         1.82 o                         
   0   4   5         26.26         20.10         0.64 o                         
   1   4   5        200.47        200.99         3.22 o                         
   2   4   5        492.18        516.63         6.42 o                         
   3   4   5         41.66         42.91         0.95 o                         
   4   4   5         13.12         12.74         0.69 o                         
   5   4   5          3.95          3.81         0.41 o                         
  -6   5   5          3.27          3.30         0.45 o                         
  -5   5   5         21.71         20.18         0.96 o                         
  -4   5   5          6.70          9.18         0.65 o                         
  -3   5   5          3.58          5.11         0.71 o                         
  -2   5   5         13.00          9.03         0.48 o                         
  -1   5   5         65.80         78.99         1.38 o                         
   0   5   5        136.46        153.29         1.97 o                         
   1   5   5        149.34        148.38         2.38 o                         
   2   5   5        100.71        120.76         2.28 o                         
   3   5   5         44.93         44.89         1.00 o                         
   4   5   5         14.87         15.63         0.67 o                         
   5   5   5         22.18         24.01         0.85 o                         
  -6   6   5         35.27         36.35         1.20 o                         
  -5   6   5         25.70         23.31         0.93 o                         
  -4   6   5        128.35        126.95         2.56 o                         
  -3   6   5         10.59         12.13         0.68 o                         
  -2   6   5        124.84        135.12         2.07 o                         
  -1   6   5         48.48         51.59         1.17 o                         
   0   6   5          2.47          2.01         0.37 o                         
   1   6   5        120.50        120.27         2.21 o                         
   2   6   5        190.48        180.25         2.28 o                         
   3   6   5        391.98        383.74         3.72 o                         
   4   6   5         46.03         45.86         1.20 o                         
   5   6   5         30.30         28.66         1.03 o                         
  -6   7   5          6.54          5.74         0.60 o                         
  -5   7   5         50.41         51.82         1.32 o                         
  -4   7   5        181.23        190.92         3.74 o                         
  -3   7   5        187.70        183.24         3.00 o                         
  -2   7   5        356.02        348.00         4.54 o                         
  -1   7   5        170.07        152.17         2.36 o                         
   0   7   5        393.15        403.15         4.82 o                         
   1   7   5         10.88         13.49         0.69 o                         
   2   7   5        487.71        456.60         3.29 o                         
   3   7   5          7.23          7.63         0.52 o                         
   4   7   5          0.31          0.16         0.24 o                         
   5   7   5          3.70          4.44         0.56 o                         
  -6   8   5          2.12          1.72         0.33 o                         
  -5   8   5          1.78          1.81         0.32 o                         
  -4   8   5         61.08         63.93         1.74 o                         
  -3   8   5        349.32        346.56         6.75 o                         
  -2   8   5         52.69         57.34         1.24 o                         
  -1   8   5         50.39         44.62         1.14 o                         
   0   8   5          4.66          4.43         0.39 o                         
   1   8   5          5.12          4.43         0.35 o                         
   2   8   5          9.09          9.09         0.43 o                         
   3   8   5        160.92        152.76         2.72 o                         
   4   8   5        122.42        118.27         1.94 o                         
   5   8   5         37.69         38.34         1.34 o                         
  -5   9   5        127.90        142.39         2.53 o                         
  -4   9   5          1.14          2.07         0.35 o                         
  -3   9   5        180.90        181.18         3.70 o                         
  -2   9   5        411.22        397.73         4.57 o                         
  -1   9   5         91.84         79.04         1.61 o                         
   0   9   5        230.09        234.86         3.02 o                         
   1   9   5       1451.67       1413.39         9.81 o                         
   2   9   5          7.90          8.76         0.58 o                         
   3   9   5         99.43         99.10         1.87 o                         
   4   9   5         31.55         33.96         1.02 o                         
   5   9   5          1.76          1.04         0.32 o                         
  -5  10   5          3.68          6.46         0.80 o                         
  -4  10   5          0.36          0.75         0.30 o                         
  -3  10   5         86.50         86.54         2.49 o                         
  -2  10   5        405.47        386.65         5.02 o                         
  -1  10   5         39.83         43.99         3.13 o                         
   0  10   5        119.56        116.31         2.47 o                         
   1  10   5         22.47         19.62         0.97 o                         
   2  10   5          0.00          0.08         0.30 o                         
   3  10   5         12.31         13.39         0.64 o                         
   4  10   5         11.57          7.52         1.22 o                         
  -5  11   5         19.23         25.80         1.34 o                         
  -4  11   5          2.09          1.90         0.33 o                         
  -3  11   5          0.67          0.36         0.33 o                         
  -2  11   5          7.66          7.66         0.74 o                         
  -1  11   5        175.94        190.42         4.57 o                         
   0  11   5          1.76          3.71         0.72 o                         
   1  11   5        147.85        157.63         2.86 o                         
   2  11   5         98.38         97.01         1.99 o                         
   3  11   5         17.13         21.89         0.77 o                         
   4  11   5          3.95          3.48         0.58 o                         
  -4  12   5         14.19         16.92         1.30 o                         
  -3  12   5         20.81         19.70         1.19 o                         
  -2  12   5          1.57          1.09         0.59 o                         
  -1  12   5         54.16         58.24         1.58 o                         
   0  12   5        108.31        109.38         2.00 o                         
   1  12   5        123.37        119.90         2.04 o                         
   2  12   5          1.69          1.20         0.28 o                         
   3  12   5          2.46          0.75         0.22 o                         
  -3  13   5         79.89         81.70         2.09 o                         
  -2  13   5          1.12          1.64         0.29 o                         
  -1  13   5          1.42          1.77         0.27 o                         
   0  13   5          8.33          7.01         0.47 o                         
   1  13   5         92.98         99.46         1.64 o                         
   2  13   5          8.27          9.14         0.47 o                         
  -2  14   5         61.09         59.39         1.20 o                         
  -1  14   5        164.15        176.72         2.06 o                         
   0  14   5         71.58         68.36         1.10 o                         
   1  14   5          2.95          1.63         0.23 o                         
  -1  15   5          0.00          0.49         0.32 o                         
   0  15   5          4.19          2.89         0.62 o                         
  -7   0   6         80.67         81.08         2.59 o                         
  -6   0   6          6.12          9.35         0.89 o                         
  -5   0   6        186.87        157.33         4.16 o                         
  -4   0   6        465.44        442.27         6.12 o                         
  -3   0   6        338.95        276.23         5.10 o                         
  -2   0   6         80.79         74.98         1.73 o                         
  -1   0   6          5.86          7.59         0.68 o                         
   0   0   6        423.31        417.42         5.12 o                         
   1   0   6          2.19          2.37         0.40 o                         
   2   0   6        181.56        185.05         5.83 o                         
   3   0   6         95.83         96.10         2.42 o                         
   4   0   6          0.20          0.68         0.35 o                         
   5   0   6         56.67         56.65         3.21 o                         
   6   0   6          0.08          0.47         0.32 o                         
  -7   1   6          0.22          0.15         0.20 o                         
  -6   1   6         62.44         60.90         1.54 o                         
  -5   1   6        118.99        117.32         2.49 o                         
  -4   1   6         14.56         10.81         0.64 o                         
  -3   1   6         56.12         63.44         1.52 o                         
  -2   1   6       1494.82       1618.84        11.10 o                         
  -1   1   6        161.30        157.22         2.68 o                         
   0   1   6        572.57        572.49         4.14 o                         
   1   1   6         25.40         24.42         0.74 o                         
   2   1   6         46.97         48.07         1.31 o                         
   3   1   6         29.45         33.89         0.94 o                         
   4   1   6        284.10        287.66         3.15 o                         
   5   1   6         28.91         26.09         1.65 o                         
   6   1   6         17.44         13.30         0.99 o                         
  -7   2   6          4.83          6.05         0.68 o                         
  -6   2   6        194.03        181.18         3.47 o                         
  -5   2   6         37.33         31.83         1.28 o                         
  -4   2   6        179.51        186.23         2.58 o                         
  -3   2   6        263.54        274.40         4.39 o                         
  -2   2   6          3.30          2.31         0.21 o                         
  -1   2   6        315.92        338.29         2.55 o                         
   0   2   6        120.85        116.83         1.67 o                         
   1   2   6          0.70          0.36         0.20 o                         
   2   2   6         56.73         58.08         1.69 o                         
   3   2   6         80.92         87.67         1.31 o                         
   4   2   6         17.67         16.39         0.76 o                         
   5   2   6         35.43         31.25         1.12 o                         
   6   2   6         12.66         11.25         0.88 o                         
  -6   3   6         24.22         26.28         0.96 o                         
  -5   3   6         60.56         63.20         1.79 o                         
  -4   3   6         18.89         20.04         0.83 o                         
  -3   3   6         28.27         37.53         1.41 o                         
  -2   3   6        579.29        555.54         4.51 o                         
  -1   3   6       3069.82       3138.67        19.69 o                         
   0   3   6        196.17        195.53         2.34 o                         
   1   3   6         11.94         13.34         0.93 o                         
   2   3   6        159.91        151.13         2.97 o                         
   3   3   6          0.63          0.48         0.23 o                         
   4   3   6         72.87         72.33         1.72 o                         
   5   3   6         19.86         23.83         0.96 o                         
  -6   4   6        117.16        123.39         2.49 o                         
  -5   4   6        165.80        170.38         3.24 o                         
  -4   4   6         25.11         26.72         0.95 o                         
  -3   4   6        265.25        262.59         3.69 o                         
  -2   4   6         27.72         27.17         0.75 o                         
  -1   4   6         16.40         24.58         0.76 o                         
   0   4   6         48.54         67.15         1.50 o                         
   1   4   6        119.16        129.81         2.63 o                         
   2   4   6        313.06        313.01         4.17 o                         
   3   4   6        384.62        381.14         3.57 o                         
   4   4   6         12.78         12.81         0.73 o                         
   5   4   6          0.62          0.65         0.28 o                         
  -6   5   6          0.12          0.11         0.22 o                         
  -5   5   6        114.01        114.26         2.79 o                         
  -4   5   6         74.73         72.20         2.22 o                         
  -3   5   6       1240.56       1212.36        15.43 o                         
  -2   5   6          0.90         -0.07         0.25 o                         
  -1   5   6        107.75        118.22         1.85 o                         
   0   5   6        103.68        123.77         1.69 o                         
   1   5   6         15.43         14.11         0.73 o                         
   2   5   6        199.82        195.81         2.26 o                         
   3   5   6         44.34         42.49         1.33 o                         
   4   5   6        140.01        142.86         2.45 o                         
   5   5   6        307.76        309.20         4.53 o                         
  -6   6   6          2.91          3.34         0.54 o                         
  -5   6   6          5.88          5.74         0.57 o                         
  -4   6   6       1335.92       1297.51        14.31 o                         
  -3   6   6          1.52          1.92         0.36 o                         
  -2   6   6          6.58          6.67         0.47 o                         
  -1   6   6         73.02         74.60         1.50 o                         
   0   6   6         23.45         29.42         1.20 o                         
   1   6   6         19.37         19.83         0.90 o                         
   2   6   6       2339.76       2263.65        13.46 o                         
   3   6   6          0.58         -0.03         0.31 o                         
   4   6   6          0.08          0.14         0.27 o                         
   5   6   6        151.77        160.79         2.45 o                         
  -6   7   6        171.47        161.58         3.04 o                         
  -5   7   6        160.92        156.40         2.70 o                         
  -4   7   6        837.68        842.53        10.11 o                         
  -3   7   6        609.28        603.87         6.88 o                         
  -2   7   6          2.44          3.43         0.32 o                         
  -1   7   6          1.12          0.67         0.20 o                         
   0   7   6         87.94         93.12         1.68 o                         
   1   7   6          6.41          7.05         0.50 o                         
   2   7   6         10.89          9.91         0.55 o                         
   3   7   6        535.70        545.27         5.68 o                         
   4   7   6        137.43        137.15         2.21 o                         
   5   7   6          2.51          1.10         0.37 o                         
  -6   8   6          0.41          1.78         0.42 o                         
  -5   8   6         74.79         74.93         1.68 o                         
  -4   8   6          7.36          6.96         0.73 o                         
  -3   8   6        368.95        354.20         5.61 o                         
  -2   8   6         68.11         63.65         1.47 o                         
  -1   8   6          2.47          3.02         0.36 o                         
   0   8   6        276.42        269.76         2.99 o                         
   1   8   6        716.57        701.33         5.74 o                         
   2   8   6          3.12          2.20         0.44 o                         
   3   8   6        234.17        236.65         3.22 o                         
   4   8   6         45.15         47.13         1.26 o                         
   5   8   6        159.56        167.13         3.95 o                         
  -5   9   6         99.54         90.97         1.92 o                         
  -4   9   6          0.93          1.13         0.33 o                         
  -3   9   6          0.23          0.79         0.44 o                         
  -2   9   6         93.79        103.53         2.67 o                         
  -1   9   6         33.27         29.77         1.32 o                         
   0   9   6         49.76         46.41         1.15 o                         
   1   9   6        157.65        139.86         2.98 o                         
   2   9   6         56.69         50.91         1.50 o                         
   3   9   6         12.64         13.51         0.75 o                         
   4   9   6          0.66          0.75         0.27 o                         
  -5  10   6          0.74          2.65         0.39 o                         
  -4  10   6          9.02          7.31         0.67 o                         
  -3  10   6         11.50          9.06         0.77 o                         
  -2  10   6         24.94         25.56         1.96 o                         
  -1  10   6         91.43         90.39         3.05 o                         
   0  10   6          5.55          8.09         0.65 o                         
   1  10   6          1.11          2.47         0.41 o                         
   2  10   6         19.15         19.96         1.71 o                         
   3  10   6          0.00          0.68         0.23 o                         
   4  10   6         59.06         65.36         5.57 o                         
  -4  11   6         29.46         35.67         1.13 o                         
  -3  11   6          0.14          0.81         0.32 o                         
  -2  11   6        186.71        166.32         3.32 o                         
  -1  11   6         64.28         65.25         2.49 o                         
   0  11   6         81.51         82.65         2.32 o                         
   1  11   6         29.55         25.17         1.02 o                         
   2  11   6         52.46         54.15         2.01 o                         
   3  11   6          1.54          1.36         0.34 o                         
  -4  12   6         18.70         21.91         1.34 o                         
  -3  12   6         31.47         29.48         1.38 o                         
  -2  12   6         47.82         48.50         1.56 o                         
  -1  12   6          3.94          4.48         0.39 o                         
   0  12   6         13.33         17.54         0.75 o                         
   1  12   6         68.66         65.57         1.36 o                         
   2  12   6          1.09          0.74         0.22 o                         
   3  12   6         82.23         96.16         2.95 o                         
  -3  13   6         85.84         86.49         1.62 o                         
  -2  13   6         15.87         12.68         0.53 o                         
  -1  13   6         83.46         83.34         1.34 o                         
   0  13   6          4.34          4.64         0.37 o                         
   1  13   6          2.85          3.59         0.57 o                         
   2  13   6          3.01          2.24         0.27 o                         
  -2  14   6          3.31          2.84         0.37 o                         
  -1  14   6         25.35         22.23         0.59 o                         
   0  14   6         28.89         30.42         0.81 o                         
   1  14   6          1.63          3.58         0.67 o                         
  -6   1   7         61.70         69.42         3.16 o                         
  -5   1   7         91.18         88.41         2.47 o                         
  -4   1   7         83.26         70.91         1.66 o                         
  -3   1   7        199.81        195.32         3.02 o                         
  -2   1   7        904.31        918.75         9.75 o                         
  -1   1   7        342.77        354.54         4.23 o                         
   0   1   7        105.81        110.07         1.47 o                         
   1   1   7       1187.52       1284.71        10.01 o                         
   2   1   7        124.43        132.52         2.30 o                         
   3   1   7         17.40         17.36         0.72 o                         
   4   1   7          0.37          0.18         0.28 o                         
   5   1   7         20.27         23.61         1.03 o                         
  -6   2   7         58.08         55.25         2.43 o                         
  -5   2   7         15.88         14.70         0.86 o                         
  -4   2   7          3.86          4.16         0.59 o                         
  -3   2   7        327.89        322.34         4.94 o                         
  -2   2   7        140.53        150.25         1.91 o                         
  -1   2   7        151.45        170.72         2.16 o                         
   0   2   7          3.40          0.98         0.20 o                         
   1   2   7         85.24         86.53         1.60 o                         
   2   2   7          3.17          4.88         0.37 o                         
   3   2   7         25.11         26.15         0.94 o                         
   4   2   7         59.24         55.42         2.45 o                         
   5   2   7         15.86         18.01         0.90 o                         
  -6   3   7        117.47         98.31         1.78 o                         
  -5   3   7         20.19         21.70         1.02 o                         
  -4   3   7         16.75         16.30         0.94 o                         
  -3   3   7         15.17         13.04         0.78 o                         
  -2   3   7          0.75          0.85         0.34 o                         
  -1   3   7        111.73        116.63         1.52 o                         
   0   3   7        341.64        392.96         4.50 o                         
   1   3   7        325.83        334.81         4.89 o                         
   2   3   7          1.17          1.08         0.24 o                         
   3   3   7        161.70        165.07         2.72 o                         
   4   3   7         40.73         43.63         1.27 o                         
   5   3   7          0.07          0.21         0.23 o                         
  -6   4   7         56.14         57.71         1.51 o                         
  -5   4   7        104.35        106.16         2.24 o                         
  -4   4   7         35.84         36.38         1.32 o                         
  -3   4   7        160.08        158.50         2.99 o                         
  -2   4   7        428.99        429.11         4.39 o                         
  -1   4   7          6.73          6.80         0.50 o                         
   0   4   7          3.52          4.92         0.44 o                         
   1   4   7          3.07          3.22         0.48 o                         
   2   4   7          1.94          1.91         0.30 o                         
   3   4   7         39.44         37.85         1.25 o                         
   4   4   7         40.26         43.03         1.25 o                         
   5   4   7         47.79         50.56         1.22 o                         
  -6   5   7        113.00        111.48         1.84 o                         
  -5   5   7         32.98         31.74         1.37 o                         
  -4   5   7          8.72          7.88         1.01 o                         
  -3   5   7        197.15        196.02         4.80 o                         
  -2   5   7        176.83        178.48         2.35 o                         
  -1   5   7        319.78        346.45         3.81 o                         
   0   5   7        175.47        192.91         3.51 o                         
   1   5   7          5.05          8.52         0.73 o                         
   2   5   7        694.87        685.80         5.24 o                         
   3   5   7        456.88        480.51         5.27 o                         
   4   5   7         65.39         67.80         1.54 o                         
   5   5   7          4.78          5.69         0.46 o                         
  -6   6   7         22.49         20.64         0.63 o                         
  -5   6   7         51.24         50.54         1.64 o                         
  -4   6   7         75.47         75.42         2.22 o                         
  -3   6   7        178.85        184.73         2.88 o                         
  -2   6   7          4.32          4.58         0.34 o                         
  -1   6   7         10.34         11.81         0.60 o                         
   0   6   7         20.91         16.95         0.70 o                         
   1   6   7         14.79         17.62         0.69 o                         
   2   6   7        285.46        274.95         3.33 o                         
   3   6   7         78.12         80.58         1.81 o                         
   4   6   7        138.63        137.28         2.18 o                         
   5   6   7         28.05         28.13         1.55 o                         
  -6   7   7          7.07          7.37         0.76 o                         
  -5   7   7        115.26        119.09         2.21 o                         
  -4   7   7          1.28          1.49         0.46 o                         
  -3   7   7          0.63          0.29         0.42 o                         
  -2   7   7         17.40         19.86         0.70 o                         
  -1   7   7        167.68        177.81         2.48 o                         
   0   7   7        146.18        148.42         2.10 o                         
   1   7   7        376.86        378.28         3.75 o                         
   2   7   7        162.70        170.59         3.55 o                         
   3   7   7        136.67        136.52         2.36 o                         
   4   7   7         27.21         27.80         0.87 o                         
   5   7   7         11.16         10.43         0.80 o                         
  -5   8   7         30.22         32.21         1.02 o                         
  -4   8   7          9.55         11.06         0.85 o                         
  -3   8   7          4.01          3.29         0.57 o                         
  -2   8   7        701.87        669.89         9.88 o                         
  -1   8   7          1.80          4.07         0.40 o                         
   0   8   7         27.94         26.52         0.82 o                         
   1   8   7        237.18        237.02         3.66 o                         
   2   8   7        111.13        110.29         3.36 o                         
   3   8   7         94.29         85.96         1.94 o                         
   4   8   7          8.77          8.42         0.49 o                         
  -5   9   7          0.04         -0.16         0.23 o                         
  -4   9   7          5.64          5.99         0.75 o                         
  -3   9   7         42.25         41.78         1.62 o                         
  -2   9   7          5.54          6.67         0.69 o                         
  -1   9   7         19.92         19.06         1.10 o                         
   0   9   7        403.24        404.33         5.17 o                         
   1   9   7          8.38          6.65         0.60 o                         
   2   9   7        237.48        251.57         4.84 o                         
   3   9   7          0.13          0.54         0.26 o                         
   4   9   7         28.66         29.42         0.89 o                         
  -5  10   7        131.53        129.99         3.32 o                         
  -4  10   7        106.07        110.41         1.96 o                         
  -3  10   7         82.18         82.46         2.41 o                         
  -2  10   7         34.99         29.31         1.77 o                         
  -1  10   7        220.49        212.47         4.85 o                         
   0  10   7        162.08        161.93         2.87 o                         
   1  10   7         70.43         71.43         1.77 o                         
   2  10   7         29.68         29.95         1.51 o                         
   3  10   7          0.91          1.55         0.25 o                         
  -4  11   7          3.14          3.25         0.36 o                         
  -3  11   7         34.07         33.73         1.56 o                         
  -2  11   7          0.08          0.10         0.37 o                         
  -1  11   7          3.01          3.97         0.57 o                         
   0  11   7          1.11          0.98         0.41 o                         
   1  11   7        150.94        145.90         3.59 o                         
   2  11   7          0.21          0.78         0.38 o                         
   3  11   7          2.17          0.96         0.41 o                         
  -3  12   7         34.48         35.79         1.39 o                         
  -2  12   7          9.13         13.21         0.67 o                         
  -1  12   7         60.97         62.91         1.36 o                         
   0  12   7          1.58          2.02         0.35 o                         
   1  12   7         17.22         18.23         0.87 o                         
   2  12   7         23.30         22.09         0.80 o                         
  -3  13   7         30.93         32.01         1.00 o                         
  -2  13   7         15.14         14.85         0.70 o                         
  -1  13   7          1.38          1.16         0.29 o                         
   0  13   7          2.63          2.53         0.34 o                         
   1  13   7         43.21         46.24         1.17 o                         
  -1  14   7        155.93        149.03         8.55 o                         
   0  14   7        124.91        129.95         2.64 o                         
  -6   0   8         35.75         31.16         2.11 o                         
  -5   0   8        536.53        468.86        21.11 o                         
  -4   0   8         79.03         98.31         4.34 o                         
  -3   0   8        130.44        142.72         3.02 o                         
  -2   0   8         43.92         51.21         2.70 o                         
  -1   0   8        128.00        144.25         2.76 o                         
   0   0   8         55.93         61.11         1.74 o                         
   1   0   8        288.48        295.10        12.63 o                         
   2   0   8        270.99        284.50         5.99 o                         
   3   0   8          0.02          0.51         0.35 o                         
   4   0   8        396.22        386.03         5.42 o                         
   5   0   8        175.38        162.83         4.81 o                         
  -6   1   8          1.95          1.87         0.48 o                         
  -5   1   8          7.98          8.14         0.91 o                         
  -4   1   8         93.27         76.60         2.67 o                         
  -3   1   8          7.46          7.02         0.47 o                         
  -2   1   8         89.51         75.27         1.54 o                         
  -1   1   8        268.30        284.53         2.72 o                         
   0   1   8          1.04          0.58         0.21 o                         
   1   1   8         77.81         83.36         1.68 o                         
   2   1   8         23.35         27.17         0.89 o                         
   3   1   8         20.23         20.94         0.93 o                         
   4   1   8         52.34         52.99         1.48 o                         
   5   1   8         89.18         86.93         1.76 o                         
  -6   2   8         92.42         83.46         2.39 o                         
  -5   2   8          1.91          3.58         0.55 o                         
  -4   2   8        237.40        213.15         6.99 o                         
  -3   2   8         29.53         27.55         1.15 o                         
  -2   2   8        245.30        249.65         3.59 o                         
  -1   2   8         75.40         75.40         1.37 o                         
   0   2   8         99.18        115.67         2.53 o                         
   1   2   8        350.61        362.74         5.66 o                         
   2   2   8         19.48         19.13         0.71 o                         
   3   2   8         91.14         85.29         1.89 o                         
   4   2   8         98.21         95.02         2.10 o                         
   5   2   8         58.70         54.15         1.35 o                         
  -6   3   8         17.29         16.00         0.64 o                         
  -5   3   8         10.17          9.81         0.80 o                         
  -4   3   8         29.88         29.25         2.46 o                         
  -3   3   8         88.55         87.28         2.11 o                         
  -2   3   8         65.99         80.60         1.71 o                         
  -1   3   8         44.06         39.08         1.22 o                         
   0   3   8        547.28        564.47         5.45 o                         
   1   3   8         21.73         21.55         0.75 o                         
   2   3   8         63.62         65.19         1.32 o                         
   3   3   8          0.60          0.72         0.34 o                         
   4   3   8          7.39          9.11         0.66 o                         
   5   3   8         39.30         36.15         1.06 o                         
  -6   4   8          2.67          1.65         0.37 o                         
  -5   4   8        151.68        159.62         3.17 o                         
  -4   4   8        266.98        266.60         5.74 o                         
  -3   4   8        449.70        452.83         9.01 o                         
  -2   4   8        258.96        263.34         3.36 o                         
  -1   4   8        107.48        114.08         2.50 o                         
   0   4   8        365.52        378.04         4.18 o                         
   1   4   8        152.13        162.74         2.39 o                         
   2   4   8        158.91        165.56         2.39 o                         
   3   4   8        365.14        362.36         4.30 o                         
   4   4   8          8.80          9.10         0.65 o                         
   5   4   8          2.50          2.20         0.29 o                         
  -6   5   8         89.73         92.36         1.71 o                         
  -5   5   8         10.40         13.81         1.07 o                         
  -4   5   8        121.40        122.66         3.59 o                         
  -3   5   8        347.96        348.39         5.64 o                         
  -2   5   8         62.23         62.76         1.53 o                         
  -1   5   8         99.24        110.43         1.70 o                         
   0   5   8        194.08        190.16         3.21 o                         
   1   5   8          0.90          1.21         0.26 o                         
   2   5   8          1.71          1.31         0.41 o                         
   3   5   8        806.11        821.38         7.51 o                         
   4   5   8         28.80         33.80         0.97 o                         
   5   5   8          4.00          1.98         0.40 o                         
  -6   6   8        130.53        134.36         5.91 o                         
  -5   6   8          8.88          7.72         0.54 o                         
  -4   6   8        318.69        316.35         5.78 o                         
  -3   6   8         41.67         37.22         2.78 o                         
  -2   6   8         73.85         79.51         1.62 o                         
  -1   6   8         13.49         11.76         0.57 o                         
   0   6   8          9.58          9.65         0.58 o                         
   1   6   8         14.43         13.93         0.69 o                         
   2   6   8        611.19        613.29         7.95 o                         
   3   6   8        630.22        627.69         6.07 o                         
   4   6   8         22.01         23.71         0.76 o                         
  -5   7   8         52.42         53.87         1.33 o                         
  -4   7   8         36.04         37.00         1.48 o                         
  -3   7   8        212.48        222.12         4.11 o                         
  -2   7   8        203.13        217.08         3.44 o                         
  -1   7   8         72.97         64.74         1.46 o                         
   0   7   8         19.85         17.75         0.72 o                         
   1   7   8          3.70          1.71         0.44 o                         
   2   7   8         59.42         53.65         1.85 o                         
   3   7   8         29.61         27.70         1.08 o                         
   4   7   8        238.19        231.64         2.85 o                         
  -5   8   8          6.85          6.32         0.43 o                         
  -4   8   8         11.17         10.15         0.77 o                         
  -3   8   8        155.70        166.12         3.41 o                         
  -2   8   8         27.44         30.95         2.15 o                         
  -1   8   8          5.61          4.69         0.89 o                         
   0   8   8         71.51         61.31         1.75 o                         
   1   8   8          6.65          5.61         0.80 o                         
   2   8   8        476.91        475.30         6.39 o                         
   3   8   8        116.64        112.60         3.34 o                         
   4   8   8          3.34          4.38         0.30 o                         
  -5   9   8          1.38          1.04         0.42 o                         
  -4   9   8          4.88          5.38         0.52 o                         
  -3   9   8        195.32        212.15         3.76 o                         
  -2   9   8         44.03         52.82         1.77 o                         
  -1   9   8        184.16        164.91         3.80 o                         
   0   9   8         62.42         56.66         1.65 o                         
   1   9   8         27.76         21.01         1.10 o                         
   2   9   8          2.07          1.56         0.46 o                         
   3   9   8          7.68          5.69         0.43 o                         
  -4  10   8          1.40          0.42         0.26 o                         
  -3  10   8         59.15         56.60         2.47 o                         
  -2  10   8         89.30        103.28         3.09 o                         
  -1  10   8         83.97         95.25         1.86 o                         
   0  10   8         51.65         60.89         1.87 o                         
   1  10   8         58.11         50.89         1.60 o                         
   2  10   8          5.40          5.57         0.54 o                         
   3  10   8         35.37         40.01         1.04 o                         
  -4  11   8          0.21          0.46         0.32 o                         
  -3  11   8         21.18         21.88         1.14 o                         
  -2  11   8         19.98         14.96         1.08 o                         
  -1  11   8        143.91        151.67         3.07 o                         
   0  11   8        319.56        316.03        14.13 o                         
   1  11   8         23.74         20.72         1.13 o                         
   2  11   8         12.39         12.99         0.67 o                         
  -3  12   8         34.62         38.63         1.03 o                         
  -2  12   8        188.08        193.67         3.75 o                         
  -1  12   8        222.36        234.65         3.49 o                         
   0  12   8          3.78          5.20         0.42 o                         
   1  12   8         76.04         86.82         2.25 o                         
   2  12   8        202.87        189.06         9.66 o                         
  -2  13   8          6.20          8.32         0.57 o                         
  -1  13   8         76.74         72.42         2.72 o                         
   0  13   8          8.38         13.00         0.58 o                         
   1  13   8          1.07          0.45         0.20 o                         
  -6   1   9        150.02        144.82         3.48 o                         
  -5   1   9          1.26          0.98         0.39 o                         
  -4   1   9         82.54         77.13         2.67 o                         
  -3   1   9         48.30         47.23         1.37 o                         
  -2   1   9         58.22         59.95         1.37 o                         
  -1   1   9         25.09         25.37         0.80 o                         
   0   1   9          0.34          0.39         0.22 o                         
   1   1   9         26.10         24.60         0.76 o                         
   2   1   9         43.58         39.68         1.27 o                         
   3   1   9          0.60          0.48         0.34 o                         
   4   1   9         22.85         21.46         0.77 o                         
   5   1   9          4.77          5.33         0.47 o                         
  -6   2   9          0.90          1.11         0.35 o                         
  -5   2   9         14.86         14.54         0.93 o                         
  -4   2   9        266.77        266.61         8.01 o                         
  -3   2   9          2.02          3.96         0.48 o                         
  -2   2   9        898.64        935.18         8.68 o                         
  -1   2   9        232.15        231.38         2.84 o                         
   0   2   9        414.78        412.85         3.97 o                         
   1   2   9        257.55        262.49         3.67 o                         
   2   2   9         59.99         60.68         1.58 o                         
   3   2   9         64.06         60.72         1.53 o                         
   4   2   9          0.09         -0.03         0.27 o                         
   5   2   9         78.59         64.20         1.62 o                         
  -6   3   9         75.95         77.92         5.55 o                         
  -5   3   9          1.96          1.32         0.38 o                         
  -4   3   9          0.38          0.73         0.74 o                         
  -3   3   9        322.44        311.39         5.17 o                         
  -2   3   9          5.00          6.23         0.48 o                         
  -1   3   9          0.16          0.14         0.20 o                         
   0   3   9          4.98          4.59         0.38 o                         
   1   3   9        148.74        134.54         1.90 o                         
   2   3   9        414.78        397.35         4.17 o                         
   3   3   9        517.04        520.03         5.37 o                         
   4   3   9         19.39         21.47         0.99 o                         
  -6   4   9          5.46          6.76         0.55 o                         
  -5   4   9         15.39         16.27         1.20 o                         
  -4   4   9          0.44          0.58         0.60 o                         
  -3   4   9        412.18        388.38        10.30 o                         
  -2   4   9        149.65        148.64         2.85 o                         
  -1   4   9        112.71        121.61         2.35 o                         
   0   4   9        119.58        114.63         1.83 o                         
   1   4   9        272.71        280.85         3.16 o                         
   2   4   9         85.70         89.67         2.16 o                         
   3   4   9          1.50          3.21         0.47 o                         
   4   4   9        109.76        111.89         1.99 o                         
  -6   5   9          1.42          2.28         0.43 o                         
  -5   5   9          1.49          0.70         0.55 o                         
  -4   5   9        141.83        143.85         3.02 o                         
  -3   5   9         16.45         14.22         1.74 o                         
  -2   5   9         38.38         37.75         1.24 o                         
  -1   5   9         78.09         77.60         1.45 o                         
   0   5   9         17.89         16.47         0.64 o                         
   1   5   9        234.45        227.85         4.14 o                         
   2   5   9        615.15        618.59         6.88 o                         
   3   5   9         53.26         45.37         1.40 o                         
   4   5   9          5.82          3.52         0.35 o                         
  -5   6   9          2.23          1.89         0.41 o                         
  -4   6   9         48.08         50.39         1.70 o                         
  -3   6   9         86.47         89.22         3.38 o                         
  -2   6   9         25.16         27.44         1.67 o                         
  -1   6   9          0.20         -0.26         0.45 o                         
   0   6   9          0.18          1.56         0.53 o                         
   1   6   9         25.48         22.38         1.20 o                         
   2   6   9          3.71          3.27         0.47 o                         
   3   6   9         29.66         26.33         1.31 o                         
   4   6   9          0.10          1.04         0.26 o                         
  -5   7   9         69.62         72.73         1.96 o                         
  -4   7   9         12.37         13.15         1.07 o                         
  -3   7   9         30.69         35.00         1.85 o                         
  -2   7   9         27.12         24.04         3.75 o                         
  -1   7   9          0.64         -0.21         0.37 o                         
   0   7   9         19.24         26.29         1.63 o                         
   1   7   9         49.03         47.63         1.71 o                         
   2   7   9          2.12          1.35         0.43 o                         
   3   7   9          4.22          2.99         0.37 o                         
   4   7   9         11.28         15.58         0.61 o                         
  -5   8   9          8.63          8.60         0.51 o                         
  -4   8   9         10.33          9.75         0.86 o                         
  -3   8   9        663.81        681.43        14.07 o                         
  -2   8   9         42.48         43.50         2.00 o                         
  -1   8   9        203.32        180.46         4.45 o                         
   0   8   9          0.78          0.72         0.38 o                         
   1   8   9          1.94          4.03         0.97 o                         
   2   8   9          6.74          5.54         0.50 o                         
   3   8   9         32.63         30.62         0.90 o                         
  -4   9   9          1.51          1.21         0.38 o                         
  -3   9   9         46.84         53.04         1.59 o                         
  -2   9   9         33.18         30.61         1.29 o                         
  -1   9   9         11.63          8.32         0.75 o                         
   0   9   9         12.64         13.64         0.90 o                         
   1   9   9        106.61        104.94         3.01 o                         
   2   9   9         13.71         12.95         0.78 o                         
   3   9   9          0.13          0.76         0.22 o                         
  -4  10   9          9.84          8.72         0.61 o                         
  -3  10   9         23.52         28.97         1.47 o                         
  -2  10   9        441.51        425.31         8.31 o                         
  -1  10   9         67.13         62.46         1.54 o                         
   0  10   9         23.94         22.40         1.04 o                         
   1  10   9          2.34          1.64         0.44 o                         
   2  10   9          1.16          2.50         0.43 o                         
  -3  11   9         48.22         55.53         2.28 o                         
  -2  11   9         69.58         72.88         1.90 o                         
  -1  11   9         63.64         64.12         3.12 o                         
   0  11   9         12.87         12.43         0.94 o                         
   1  11   9          0.57          0.26         0.42 o                         
   2  11   9          1.29          2.29         0.25 o                         
  -2  12   9         28.49         29.10         1.14 o                         
  -1  12   9          0.06          0.35         0.24 o                         
   0  12   9         26.24         28.43         0.88 o                         
   1  12   9         11.80         14.88         0.60 o                         
  -6   0  10        119.49        145.73         4.03 o                         
  -5   0  10        195.75        174.26        11.32 o                         
  -4   0  10         71.50         57.10         3.19 o                         
  -3   0  10          9.21          8.38         1.33 o                         
  -2   0  10          2.88          3.14         0.88 o                         
  -1   0  10        464.21        442.75        14.18 o                         
   0   0  10        712.26        681.20         6.60 o                         
   1   0  10       1212.55       1211.71        13.11 o                         
   2   0  10         44.67         44.38         2.12 o                         
   3   0  10         42.85         41.76         2.68 o                         
   4   0  10          1.59          0.66         0.32 o                         
  -6   1  10         10.16          7.80         0.60 o                         
  -5   1  10          0.96          0.95         0.51 o                         
  -4   1  10          1.46          0.64         0.36 o                         
  -3   1  10         45.19         49.62         2.18 o                         
  -2   1  10         24.71         23.20         0.98 o                         
  -1   1  10        443.38        449.33         5.61 o                         
   0   1  10         84.13         84.13         1.62 o                         
   1   1  10         24.53         26.83         1.04 o                         
   2   1  10          2.88          3.82         0.44 o                         
   3   1  10          2.86          2.54         0.44 o                         
   4   1  10         18.11         19.18         0.71 o                         
  -6   2  10          3.49          2.24         0.33 o                         
  -5   2  10         86.62         76.48         1.98 o                         
  -4   2  10         26.21         23.19         2.09 o                         
  -3   2  10        117.56        116.73         3.43 o                         
  -2   2  10         18.78         18.27         0.79 o                         
  -1   2  10        202.97        196.36         3.47 o                         
   0   2  10        607.08        608.44         5.59 o                         
   1   2  10         21.14         17.43         0.85 o                         
   2   2  10        213.99        203.48         2.73 o                         
   3   2  10         44.49         40.97         1.55 o                         
   4   2  10          0.03          0.31         0.22 o                         
  -6   3  10         18.34         14.82         0.73 o                         
  -5   3  10         63.58         61.25         1.71 o                         
  -4   3  10          1.14          2.28         0.81 o                         
  -3   3  10         17.57         16.07         1.88 o                         
  -2   3  10        706.54        685.38        10.46 o                         
  -1   3  10        244.64        250.72         6.70 o                         
   0   3  10          0.73          1.53         0.31 o                         
   1   3  10         13.16         13.83         0.76 o                         
   2   3  10         20.38         19.69         0.86 o                         
   3   3  10          3.03          2.37         0.39 o                         
   4   3  10         67.55         68.72         1.30 o                         
  -5   4  10          0.19          0.35         0.25 o                         
  -4   4  10          0.01          0.53         0.43 o                         
  -3   4  10          1.18          0.48         0.60 o                         
  -2   4  10        138.52        138.50         3.04 o                         
  -1   4  10         16.27         15.48         1.24 o                         
   0   4  10          3.67          2.12         0.58 o                         
   1   4  10         89.31         76.34         2.25 o                         
   2   4  10        101.78        100.16         2.62 o                         
   3   4  10        100.12        110.30         2.10 o                         
   4   4  10         61.51         57.95         1.45 o                         
  -5   5  10          0.03          0.00         0.26 o                         
  -4   5  10          3.60          3.61         0.48 o                         
  -3   5  10        188.89        188.00         6.47 o                         
  -2   5  10         31.84         25.88         2.73 o                         
  -1   5  10         17.28         20.36         1.36 o                         
   0   5  10         50.72         48.41         1.75 o                         
   1   5  10        106.26        104.09         3.30 o                         
   2   5  10         25.76         21.79         1.18 o                         
   3   5  10         52.90         47.31         1.52 o                         
   4   5  10         97.05        103.03         1.73 o                         
  -5   6  10         95.00        103.97         2.02 o                         
  -4   6  10         15.03         12.29         0.95 o                         
  -3   6  10        107.96        115.83         5.14 o                         
  -2   6  10          1.18          0.55         0.41 o                         
  -1   6  10         19.58         16.93         0.88 o                         
   0   6  10         98.13         94.33         3.87 o                         
   1   6  10         42.74         43.28         1.58 o                         
   2   6  10        577.85        613.61         7.64 o                         
   3   6  10        187.22        177.57         3.02 o                         
  -5   7  10          0.00          0.07         0.19 o                         
  -4   7  10          0.97          0.71         0.45 o                         
  -3   7  10         81.73         86.27         2.90 o                         
  -2   7  10          4.54          4.28         0.72 o                         
  -1   7  10         22.29         13.67         0.78 o                         
   0   7  10        223.05        225.46         3.99 o                         
   1   7  10          9.61          8.02         0.68 o                         
   2   7  10          0.47          1.37         0.30 o                         
   3   7  10        170.74        175.08         3.36 o                         
  -4   8  10          1.84          1.55         0.38 o                         
  -3   8  10          5.64          3.83         0.61 o                         
  -2   8  10         11.25          7.44         0.68 o                         
  -1   8  10         41.08         38.51         1.48 o                         
   0   8  10          0.12          0.23         0.60 o                         
   1   8  10          0.55          0.56         0.39 o                         
   2   8  10          6.18          8.62         0.52 o                         
   3   8  10        255.36        255.37         3.99 o                         
  -4   9  10         37.02         40.40         1.38 o                         
  -3   9  10         42.06         44.59         1.36 o                         
  -2   9  10        155.34        176.28         3.19 o                         
  -1   9  10          5.99          7.48         0.64 o                         
   0   9  10         99.78         92.00         2.68 o                         
   1   9  10          5.24          4.46         0.64 o                         
   2   9  10         18.59         22.68         0.84 o                         
  -3  10  10         63.61         65.16         1.89 o                         
  -2  10  10         10.67         11.39         0.66 o                         
  -1  10  10         16.48         13.86         0.75 o                         
   0  10  10         34.29         34.62         1.48 o                         
   1  10  10         21.43         20.36         0.83 o                         
   2  10  10         43.05         47.26         1.93 o                         
  -3  11  10         36.95         34.47         1.92 o                         
  -2  11  10         84.15         89.23         2.10 o                         
  -1  11  10          3.69          5.85         0.43 o                         
   0  11  10          8.29          6.30         0.81 o                         
   1  11  10         59.17         58.37         1.49 o                         
  -1  12  10         41.23         37.64         1.51 o                         
  -5   1  11         60.62         55.25         1.51 o                         
  -4   1  11          2.10          1.40         0.44 o                         
  -3   1  11         68.64         66.93         2.53 o                         
  -2   1  11        724.95        741.19        15.60 o                         
  -1   1  11        369.88        374.36         7.17 o                         
   0   1  11         82.73         79.57         2.05 o                         
   1   1  11          0.00          0.16         0.28 o                         
   2   1  11        102.10        109.83         1.81 o                         
   3   1  11         30.92         33.54         1.01 o                         
   4   1  11        153.62        139.56         3.49 o                         
  -5   2  11          2.52          2.97         0.39 o                         
  -4   2  11          6.61          7.73         1.21 o                         
  -3   2  11        452.14        448.91         7.64 o                         
  -2   2  11          6.39          7.25         0.91 o                         
  -1   2  11        125.77        131.77         7.21 o                         
   0   2  11         24.97         25.51         1.15 o                         
   1   2  11         78.60         81.84         1.81 o                         
   2   2  11          3.72          4.33         0.48 o                         
   3   2  11          2.56          3.41         0.36 o                         
   4   2  11         99.78         92.56         2.65 o                         
  -5   3  11         26.41         32.33         1.08 o                         
  -4   3  11         39.10         32.99         2.35 o                         
  -3   3  11        427.57        412.49         7.04 o                         
  -2   3  11          2.54          1.18         0.71 o                         
  -1   3  11          5.86          4.65         0.77 o                         
   0   3  11         52.43         49.96         1.41 o                         
   1   3  11        102.34        101.85         2.25 o                         
   2   3  11        237.92        234.98         3.43 o                         
   3   3  11        149.81        153.81         2.72 o                         
  -5   4  11         36.87         37.46         1.12 o                         
  -4   4  11          0.05          0.41         0.30 o                         
  -3   4  11         35.25         37.09         1.85 o                         
  -2   4  11        489.36        518.05        12.42 o                         
  -1   4  11          4.00          5.28         0.78 o                         
   0   4  11          1.91          1.63         0.40 o                         
   1   4  11          1.80          0.47         0.30 o                         
   2   4  11          9.62          7.62         0.68 o                         
   3   4  11         27.51         27.87         1.04 o                         
  -5   5  11          2.26          2.26         0.35 o                         
  -4   5  11         27.49         25.27         1.13 o                         
  -3   5  11          6.77          7.15         0.86 o                         
  -2   5  11          9.74          6.43         0.81 o                         
  -1   5  11          8.27          9.75         1.12 o                         
   0   5  11          0.00          0.29         0.28 o                         
   1   5  11        252.00        246.45         4.23 o                         
   2   5  11         97.46        100.90         2.34 o                         
   3   5  11        185.16        181.07         2.80 o                         
  -5   6  11          6.31          5.80         0.38 o                         
  -4   6  11        111.56        106.28         3.02 o                         
  -3   6  11         88.30         85.68         2.69 o                         
  -2   6  11          6.11          3.22         0.76 o                         
  -1   6  11         11.19         14.29         1.16 o                         
   0   6  11         37.79         32.62         1.68 o                         
   1   6  11         56.81         48.96         1.64 o                         
   2   6  11         24.84         21.94         1.01 o                         
   3   6  11         17.07         14.15         0.54 o                         
  -4   7  11          0.46          0.91         0.34 o                         
  -3   7  11          0.06          0.88         0.39 o                         
  -2   7  11         12.26         11.12         0.66 o                         
  -1   7  11          3.00          3.04         0.46 o                         
   0   7  11          2.29          2.69         0.53 o                         
   1   7  11          4.66          3.99         0.42 o                         
   2   7  11         15.42         12.69         0.59 o                         
   3   7  11          0.82          0.07         0.16 o                         
  -4   8  11         29.39         24.79         1.55 o                         
  -3   8  11          0.01          0.59         0.21 o                         
  -2   8  11        314.18        299.05         4.19 o                         
  -1   8  11         36.78         32.71         2.06 o                         
   0   8  11          2.55          2.61         0.48 o                         
   1   8  11          2.45          1.36         0.31 o                         
   2   8  11         15.96         14.20         0.63 o                         
  -3   9  11         57.40         58.77         2.87 o                         
  -2   9  11          0.92          0.47         0.22 o                         
  -1   9  11          8.37          7.43         0.67 o                         
   0   9  11          3.16          3.32         0.49 o                         
   1   9  11          5.85          9.49         0.71 o                         
   2   9  11          7.54         11.65         0.88 o                         
  -2  10  11        157.30        149.37         2.69 o                         
  -1  10  11        114.78        101.87         4.27 o                         
   0  10  11          4.36          6.18         0.50 o                         
   1  10  11         36.16         45.36         1.87 o                         
  -5   0  12        117.89        111.28         3.59 o                         
  -4   0  12          7.58          9.13         1.10 o                         
  -3   0  12         70.07         73.51         3.60 o                         
  -2   0  12        712.86        727.51        15.53 o                         
  -1   0  12        232.48        235.35         5.52 o                         
   0   0  12         14.03         14.58         1.73 o                         
   1   0  12         84.00         86.50         2.88 o                         
   2   0  12         33.67         32.08         1.21 o                         
   3   0  12          0.87          0.49         0.24 o                         
  -5   1  12         11.29         12.30         0.78 o                         
  -4   1  12          0.03          0.09         0.31 o                         
  -3   1  12          9.89         11.48         1.00 o                         
  -2   1  12        307.57        318.12        12.03 o                         
  -1   1  12        489.79        518.64         7.03 o                         
   0   1  12         30.43         32.93         1.44 o                         
   1   1  12         45.23         46.56         1.75 o                         
   2   1  12          0.05          0.38         0.30 o                         
   3   1  12          0.21          0.41         0.60 o                         
  -5   2  12         18.74         18.98         0.62 o                         
  -4   2  12        266.87        267.18         6.97 o                         
  -3   2  12         89.94         95.38         2.84 o                         
  -2   2  12          0.04          0.31         0.42 o                         
  -1   2  12        120.90        119.41         2.87 o                         
   0   2  12         28.19         29.14         1.36 o                         
   1   2  12          3.67          4.20         0.42 o                         
   2   2  12        115.74        112.04         1.77 o                         
   3   2  12          0.12          0.13         0.20 o                         
  -5   3  12         11.78         12.07         0.55 o                         
  -4   3  12          0.05         -0.01         0.26 o                         
  -3   3  12          1.43          0.87         0.31 o                         
  -2   3  12         57.28         65.61         2.41 o                         
  -1   3  12         10.31         11.41         0.87 o                         
   0   3  12         14.84         11.94         0.87 o                         
   1   3  12         57.99         55.34         1.34 o                         
   2   3  12          9.50         10.43         0.60 o                         
   3   3  12          9.91         10.53         0.53 o                         
  -5   4  12        137.81        135.60         4.26 o                         
  -4   4  12          7.43          7.69         0.48 o                         
  -3   4  12          5.47          5.74         0.73 o                         
  -2   4  12         17.27         14.46         1.08 o                         
  -1   4  12          8.47          9.55         0.78 o                         
   0   4  12          4.92          4.44         0.47 o                         
   1   4  12        127.04        134.71         2.11 o                         
   2   4  12          8.77         10.47         0.58 o                         
   3   4  12         83.95         86.70         1.51 o                         
  -4   5  12          1.18          1.28         0.27 o                         
  -3   5  12         11.02          8.69         0.88 o                         
  -2   5  12         10.35         11.04         1.00 o                         
  -1   5  12          0.08          0.60         0.39 o                         
   0   5  12        457.13        444.54         5.70 o                         
   1   5  12         14.34         13.01         0.69 o                         
   2   5  12          0.00          0.27         0.21 o                         
  -4   6  12          3.92          3.19         0.42 o                         
  -3   6  12         24.13         25.99         1.30 o                         
  -2   6  12         24.40         22.35         1.31 o                         
  -1   6  12         83.91         85.43         2.60 o                         
   0   6  12          3.86          3.69         0.48 o                         
   1   6  12          0.26          0.05         0.21 o                         
   2   6  12         43.44         43.22         1.05 o                         
  -4   7  12         12.70         12.10         0.61 o                         
  -3   7  12         33.40         36.16         1.11 o                         
  -2   7  12          0.22          1.21         0.40 o                         
  -1   7  12        146.25        131.53         3.02 o                         
   0   7  12         10.68         10.56         0.85 o                         
   1   7  12        105.76        103.05         1.97 o                         
   2   7  12          0.01          0.04         0.20 o                         
  -3   8  12          0.62          1.89         0.24 o                         
  -2   8  12         51.45         61.34         2.66 o                         
  -1   8  12        159.16        161.56         4.84 o                         
   0   8  12         91.08         87.34         2.27 o                         
   1   8  12         98.31        107.18         2.32 o                         
  -2   9  12         15.89         17.43         1.11 o                         
  -1   9  12          7.84          9.31         0.90 o                         
   0   9  12          1.69          1.14         0.30 o                         
  -4   1  13          6.83          9.15         0.75 o                         
  -3   1  13        113.59        112.22         3.60 o                         
  -2   1  13          0.01         -0.14         0.30 o                         
  -1   1  13          6.62          5.75         0.60 o                         
   0   1  13         11.38         11.56         0.78 o                         
   1   1  13          0.52          0.83         0.43 o                         
   2   1  13          0.00         -0.11         0.25 o                         
  -4   2  13        171.38        169.30         2.69 o                         
  -3   2  13        163.72        170.62         3.57 o                         
  -2   2  13        340.80        341.04         4.90 o                         
  -1   2  13          5.88          5.56         0.58 o                         
   0   2  13        249.20        260.30         4.07 o                         
   1   2  13        101.38        100.79         3.20 o                         
   2   2  13         39.07         38.08         3.32 o                         
  -4   3  13        111.56        100.26         1.85 o                         
  -3   3  13          4.66          5.29         0.97 o                         
  -2   3  13         27.71         27.41         1.15 o                         
  -1   3  13         41.93         38.92         1.41 o                         
   0   3  13         11.99         11.72         0.87 o                         
   1   3  13          0.93          0.55         0.26 o                         
   2   3  13          0.54          0.22         0.36 o                         
  -4   4  13         62.94         58.79         5.57 o                         
  -3   4  13        278.52        276.21         4.87 o                         
  -2   4  13         20.55         20.37         0.93 o                         
  -1   4  13          4.70          5.27         0.52 o                         
   0   4  13          4.69          4.84         0.51 o                         
   1   4  13        100.81        104.79         2.00 o                         
   2   4  13          7.16          6.98         0.76 o                         
  -4   5  13        125.30        116.62         7.02 o                         
  -3   5  13        218.46        214.78         3.95 o                         
  -2   5  13          0.35          1.03         0.41 o                         
  -1   5  13         25.37         26.47         1.02 o                         
   0   5  13          0.91          1.83         0.33 o                         
   1   5  13         14.34         11.89         0.61 o                         
   2   5  13         38.57         31.24         1.36 o                         
  -3   6  13          0.41          0.54         0.63 o                         
  -2   6  13          4.01          3.64         0.68 o                         
  -1   6  13         16.13         16.38         0.93 o                         
   0   6  13         10.87         12.53         0.61 o                         
   1   6  13         47.57         50.55         1.78 o                         
  -3   7  13        156.06        156.98         3.82 o                         
  -2   7  13         14.75         13.52         1.95 o                         
  -1   7  13          0.19         -0.13         0.43 o                         
   0   7  13          2.05          2.94         0.57 o                         
   1   7  13          1.84          1.08         0.32 o                         
  -2   8  13         42.92         44.86         1.73 o                         
  -1   8  13          7.35          9.77         0.86 o                         
   0   8  13         24.75         22.88         1.20 o                         
  -4   0  14         55.83         56.80         2.06 o                         
  -3   0  14          2.69          3.72         0.65 o                         
  -2   0  14         39.11         45.66         2.38 o                         
  -1   0  14        180.90        189.77         5.52 o                         
   0   0  14        139.90        147.29         4.55 o                         
   1   0  14         31.43         34.97         1.78 o                         
  -4   1  14          7.29          9.33         0.68 o                         
  -3   1  14          4.61          3.17         0.38 o                         
  -2   1  14        115.85        123.96         2.84 o                         
  -1   1  14        435.54        455.29         6.93 o                         
   0   1  14        176.27        180.44         3.62 o                         
   1   1  14          8.92          9.52         0.66 o                         
  -3   2  14          0.01         -0.10         0.19 o                         
  -2   2  14         50.04         47.18         1.44 o                         
  -1   2  14          4.74          5.78         0.49 o                         
   0   2  14          8.59          8.60         0.61 o                         
   1   2  14          0.37          0.46         0.26 o                         
  -3   3  14         31.94         25.97         1.47 o                         
  -2   3  14         33.93         30.34         0.99 o                         
  -1   3  14         77.16         75.66         1.68 o                         
   0   3  14          1.59          1.70         0.28 o                         
   1   3  14          0.90          1.61         0.46 o                         
  -3   4  14         80.12         70.12         2.20 o                         
  -2   4  14          9.38          8.45         0.65 o                         
  -1   4  14         26.65         28.77         0.93 o                         
   0   4  14        136.97        141.66         2.16 o                         
   1   4  14         35.08         37.08         1.54 o                         
  -3   5  14          0.44          0.60         0.29 o                         
  -2   5  14         87.70         87.77         2.00 o                         
  -1   5  14         58.99         61.01         1.59 o                         
   0   5  14          2.04          2.82         0.50 o                         
  -2   6  14         15.45         19.17         1.12 o                         
  -1   6  14          7.20          8.78         0.80 o                         
  -2   1  15          1.57          1.29         0.25 o                         
  -1   1  15          3.18          4.80         0.46 o                         
   0   1  15         28.96         31.13         0.99 o                         
  -2   2  15         43.76         44.74         1.78 o                         
  -1   2  15         12.52         12.20         0.64 o                         
                                                                                
